# Supplementary material for: Autonomic changes as reaction to experimental social stress in an inpatient psychosomatic cohort
Source: Front Psychiatry. 2022 Aug 4;13:817778. doi: 10.3389/fpsyt.2022.817778 (PMC9385984; doi:10.3389/fpsyt.2022.817778)
Supplement: Supplementary Table 1 — Somatic comorbidities and medication. [file Table_1.XLSX]

## Sheet: Somatic comorbidities
Somatic comorbidities
	Affektive Disorders (n=67)	Somatoform Disorders (n=47)	Eating Disorders (n=9)	Overall
Diabetes mellitus	4 (6.0 %)	1 (2.1 %)	0 (0%)	5 (4.1 %)
Other endocrinological diseases	11 (16.4 %)	8 (17.0%)	1 (11.1%)	20 (16.3 %)
Arterial Hypertension	9 (13.4 %)	14 (29.8%)	0 (0%)	23 (18.7 %)
Other cardiovascular diseases	2 (3.0 %)	1 (2.1%)	0 (0%)	3 (2.4 %)
Cardiac arrhythmia	6 (9.0%)	0 (0%)	0 (0%)	6 (4.9 %)
Pacemaker	3 (4.5%)	0 (0%)	0 (0%)	3 (2.4 %)
Pulmonal Diseases	8 (11.9%)	6 (12.8%)	0 (0%)	14 (11.4 %)
Neurological diseases	5 (7.5%)	4 (8.5%)	1 (11.1%)	10 (8.1 %)
Gastrointestinal diseases	5 (7.5%)	5 (10.6%)	0 (0%)	10 (8.1 %)

## Sheet: Medication
Medication
Medication	Affektive Disorders (n=67)	Somatoform Disorders (n=47)	Eating Disorders (n=9)	Overall
Opiods	4 (6.0 %)	7 (14.9 %)	0 (0.0 %)	11 (8.9 %)
Tri-/Tetracyclic Antidepressants	15 (22.4 %)	13 (27.7 %)	0 (0.0 %)	28 (22.8 %)
SSRI/SNRI Antidepressants	21 (31.1 %)	15 (31.9 %)	0 (0.0 %)	36 (29.3 %)
Antipsychotic Medication	5 (7.5 %)	2 (4.3 %)	1 (11.1 %)	8 (6.5 %)
Benzodiazepine	3 (4.5 %)	3 (6.4 %)	0 (0.0 %)	6 (4.9 %)
Anticonvulsive Medication	3 (4.5 %)	11 (23.4 %)	0 (0.0 %)	14 (11.4 %)
Oral Antidiabetic Medication	3 (4.5 %)	1 (2.1 %)	0 (0.0 %)	4 (3.3 %)
Subcutaneaus antidiabetic Medication	3 (4.5 %)	0 (0.0 %)	0 (0.0 %)	3 (2.4 %)
Antihypertensive Medication	6 (9.0 %)	12 (25.5 %)	0 (0.0 %)	18 (14.6 %)
L-Thyroxin	13 (19.4 %)	6 (12.8 %)	1 (11.1 %)	20 (16.3 %)
Betablockers	5 (7.5 %)	5 (10.6 %)	0 (0.0 %)	20 (16.3 %)
Corticoid Medication	2 (3.0 %)	4 (8.5 %)	0 (0.0 %)	10 (8.1 %)
Biologicals	0 (0.0 %)	1 (2.1 %)	0 (0.0 %)	1 (0.8 %)
Cannabinoid Medication	0 (0.0 %)	0 (0.0 %)	0 (0.0 %)	0 (0.0%)
