# Supplementary material for: Autonomic changes as reaction to experimental social stress in an inpatient psychosomatic cohort
Source: Front Psychiatry. 2022 Aug 4;13:817778. doi: 10.3389/fpsyt.2022.817778 (PMC9385984; doi:10.3389/fpsyt.2022.817778)
Supplement: Supplementary Table 2 — Model Parameters of Intention-to-Treat Main Analysis. Summary of Intention-to-Treat Hierarchical Linear Model Comparisons Used to Determine Inclusion of Random Slopes for Treatment or Cyberball, in Addition to Fixed Effects and Random Intercept. Two Comparisons Were Performed per Dependent Variable, Comparing Model Number 1–2, and Model Number 2–3. Positive Delta AIC Indicates Superiority of the Higher (More Complex) Model, Negative the Converse. The Model With the Lower AIC Was Selected; Note That Models With Very low Delta AIC (Below 2) Are Considered Roughly Equivalent. EDR, ECG Derived Respiration; LnHF, High Frequency Power; RMSSD, Square Root of the Mean Squared Differences of Successive RR Intervals; RR, Mean Interval Between two Consecutive RR-Intervals; SC, Skin Conductance; SDRR, Standard Deviation of the Difference Between two Consecutive RR Intervals; ST, Skin Temperature; VRS, Visual Rating Scale (Used to Measure Subjective Stress Level). [file Table_2.XLSX]

## Sheet: Sheet1
DV	ModelNumber	Formula	Description	DF	AIC	delta AIC	Selected Model
RR	1	RR ~ 1 + Treatment*CyberballPhase + (1 | SbId)	Random intercept only	10	11299.1		3
RR	2	RR ~ 1 + Treatment*CyberballPhase + (1 + Treatment | SbId) + (1 | SbId)	Random intercept, random slope for treatment	13	10497.7	801.365	3
RR	3	RR ~ 1 + Treatment*CyberballPhase + (1 + Treatment | SbId) + (1 + CyberballPhase | SbId)	Random intercept, random slopes for treatment and cyberball	22	10477.8	19.879	3
SDRR	1	SDRR ~ 1 + Treatment*CyberballPhase + (1 | SbId)	Random intercept only	10	7544.61		3
SDRR	2	SDRR ~ 1 + Treatment*CyberballPhase + (1 + Treatment | SbId) + (1 | SbId)	Random intercept, random slope for treatment	13	7413.03	131.577	3
SDRR	3	SDRR ~ 1 + Treatment*CyberballPhase + (1 + Treatment | SbId) + (1 + CyberballPhase | SbId)	Random intercept, random slopes for treatment and cyberball	22	7403.52	9.51069	3
RMSSD	1	RMSSD ~ 1 + Treatment*CyberballPhase + (1 | SbId)	Random intercept only	10	7440.42		3
RMSSD	2	RMSSD ~ 1 + Treatment*CyberballPhase + (1 + Treatment | SbId) + (1 | SbId)	Random intercept, random slope for treatment	13	7155.12	285.297	3
RMSSD	3	RMSSD ~ 1 + Treatment*CyberballPhase + (1 + Treatment | SbId) + (1 + CyberballPhase | SbId)	Random intercept, random slopes for treatment and cyberball	22	7132.39	22.7349	3
lnHF	1	lnHF ~ 1 + Treatment*CyberballPhase + (1 | SbId)	Random intercept only	10	2606.94		2
lnHF	2	lnHF ~ 1 + Treatment*CyberballPhase + (1 + Treatment | SbId) + (1 | SbId)	Random intercept, random slope for treatment	13	2287.47	319.467	2
lnHF	3	lnHF ~ 1 + Treatment*CyberballPhase + (1 + Treatment | SbId) + (1 + CyberballPhase | SbId)	Random intercept, random slopes for treatment and cyberball	22	2289.67	-2.1973	2
EDR	1	EDR ~ 1 + Treatment*CyberballPhase + (1 | SbId)	Random intercept only	10	-3170.04		2
EDR	2	EDR ~ 1 + Treatment*CyberballPhase + (1 + Treatment | SbId) + (1 | SbId)	Random intercept, random slope for treatment	13	-3286.59	116.552	2
EDR	3	EDR ~ 1 + Treatment*CyberballPhase + (1 + Treatment | SbId) + (1 + CyberballPhase | SbId)	Random intercept, random slopes for treatment and cyberball	22	-3274.66	-11.9255	2
SC	1	SC ~ 1 + Treatment*CyberballPhase + (1 | SbId)	Random intercept only	10	3312.64		3
SC	2	SC ~ 1 + Treatment*CyberballPhase + (1 + Treatment | SbId) + (1 | SbId)	Random intercept, random slope for treatment	13	2416.36	896.278	3
SC	3	SC ~ 1 + Treatment*CyberballPhase + (1 + Treatment | SbId) + (1 + CyberballPhase | SbId)	Random intercept, random slopes for treatment and cyberball	22	2222.24	194.116	3
ST	1	ST ~ 1 + Treatment*CyberballPhase + (1 | SbId)	Random intercept only	10	4705.27		3
ST	2	ST ~ 1 + Treatment*CyberballPhase + (1 + Treatment | SbId) + (1 | SbId)	Random intercept, random slope for treatment	13	3370.89	1334.38	3
ST	3	ST ~ 1 + Treatment*CyberballPhase + (1 + Treatment | SbId) + (1 + CyberballPhase | SbId)	Random intercept, random slopes for treatment and cyberball	22	3299.55	71.3428	3
VRS	1	VRS ~ 1 + Treatment*CyberballPhase + (1 | SbId)	Random intercept only	10	3767.01		3
VRS	2	VRS ~ 1 + Treatment*CyberballPhase + (1 + Treatment | SbId) + (1 | SbId)	Random intercept, random slope for treatment	13	3482.42	284.59	3
VRS	3	VRS ~ 1 + Treatment*CyberballPhase + (1 + Treatment | SbId) + (1 + CyberballPhase | SbId)	Random intercept, random slopes for treatment and cyberball	22	3470.51	11.9073	3
