# Supplementary material for: Autonomic changes as reaction to experimental social stress in an inpatient psychosomatic cohort
Source: Front Psychiatry. 2022 Aug 4;13:817778. doi: 10.3389/fpsyt.2022.817778 (PMC9385984; doi:10.3389/fpsyt.2022.817778)
Supplement: Supplementary Table 3 — Model Parameters of per-Protocol Main Analyses. Summary of per-Protocol Hierarchical Linear Model Comparisons Used to Determine Inclusion of Random Slopes for Treatment or Cyberball, in Addition to Fixed Effects and Random Intercept. Two Comparisons Were Performed per Dependent Variable, Comparing Model Number 1–2, and Model Number 2–3. Positive Delta AIC Indicates Superiority of the Higher (More Complex) Model, Negative the Converse. The Model With the Lower AIC Was Selected; Note That Models With Very low Delta AIC (Below 2) Are Considered Roughly Equivalent. EDR, ECG Derived Respiration; LnHF, High Frequency Power; RMSSD, Square Root of the Mean Squared Differences of Successive RR Intervals; RR, Mean Interval Between two Consecutive RR-Intervals; SC, Skin Conductance; SDRR, Standard Deviation of the Difference Between two Consecutive RR Intervals, ST: Skin Temperature; VRS, Visual Rating Scale (Used to Measure Subjective Stress Level). [file Table_3.XLSX]

## Sheet: Sheet1
DV	ModelNumber	Formula	Description	DF	AIC	delta AIC	SelectedModel
RR	1	RR ~ 1 + Treatment*CyberballPhase + (1 | SbId)	Random intercept only	10	8501.78		3
RR	2	RR ~ 1 + Treatment*CyberballPhase + (1 + Treatment | SbId) + (1 | SbId)	Random intercept, random slope for treatment	13	7967.78	534.004	3
RR	3	RR ~ 1 + Treatment*CyberballPhase + (1 + Treatment | SbId) + (1 + CyberballPhase | SbId)	Random intercept, random slopes for treatment and cyberball	22	7954.29	13.4864	3
SDRR	1	SDRR ~ 1 + Treatment*CyberballPhase + (1 | SbId)	Random intercept only	10	5649.26		3
SDRR	2	SDRR ~ 1 + Treatment*CyberballPhase + (1 + Treatment | SbId) + (1 | SbId)	Random intercept, random slope for treatment	13	5584.41	64.8421	3
SDRR	3	SDRR ~ 1 + Treatment*CyberballPhase + (1 + Treatment | SbId) + (1 + CyberballPhase | SbId)	Random intercept, random slopes for treatment and cyberball	22	5576.38	8.038	3
RMSSD	1	RMSSD ~ 1 + Treatment*CyberballPhase + (1 | SbId)	Random intercept only	10	5606.53		3
RMSSD	2	RMSSD ~ 1 + Treatment*CyberballPhase + (1 + Treatment | SbId) + (1 | SbId)	Random intercept, random slope for treatment	13	5449.67	156.854	3
RMSSD	3	RMSSD ~ 1 + Treatment*CyberballPhase + (1 + Treatment | SbId) + (1 + CyberballPhase | SbId)	Random intercept, random slopes for treatment and cyberball	22	5434.31	15.3592	3
lnHF	1	lnHF ~ 1 + Treatment*CyberballPhase + (1 | SbId)	Random intercept only	10	2000.88		3
lnHF	2	lnHF ~ 1 + Treatment*CyberballPhase + (1 + Treatment | SbId) + (1 | SbId)	Random intercept, random slope for treatment	13	1783.81	217.072	3
lnHF	3	lnHF ~ 1 + Treatment*CyberballPhase + (1 + Treatment | SbId) + (1 + CyberballPhase | SbId)	Random intercept, random slopes for treatment and cyberball	22	1782.97	0.837548	3
EDR	1	EDR ~ 1 + Treatment*CyberballPhase + (1 | SbId)	Random intercept only	10	-2432.62		3
EDR	2	EDR ~ 1 + Treatment*CyberballPhase + (1 + Treatment | SbId) + (1 | SbId)	Random intercept, random slope for treatment	13	-2483.8	51.1764	3
EDR	3	EDR ~ 1 + Treatment*CyberballPhase + (1 + Treatment | SbId) + (1 + CyberballPhase | SbId)	Random intercept, random slopes for treatment and cyberball	22	-2494.12	10.3216	3
SC	1	SC ~ 1 + Treatment*CyberballPhase + (1 | SbId)	Random intercept only	10	2523.82		3
SC	2	SC ~ 1 + Treatment*CyberballPhase + (1 + Treatment | SbId) + (1 | SbId)	Random intercept, random slope for treatment	13	1853.85	669.967	3
SC	3	SC ~ 1 + Treatment*CyberballPhase + (1 + Treatment | SbId) + (1 + CyberballPhase | SbId)	Random intercept, random slopes for treatment and cyberball	22	1657.01	196.842	3
ST	1	ST ~ 1 + Treatment*CyberballPhase + (1 | SbId)	Random intercept only	10	3629.27		3
ST	2	ST ~ 1 + Treatment*CyberballPhase + (1 + Treatment | SbId) + (1 | SbId)	Random intercept, random slope for treatment	13	2553.23	1076.03	3
ST	3	ST ~ 1 + Treatment*CyberballPhase + (1 + Treatment | SbId) + (1 + CyberballPhase | SbId)	Random intercept, random slopes for treatment and cyberball	22	2473.22	80.0109	3
VRS	1	VRS ~ 1 + Treatment*CyberballPhase + (1 | SbId)	Random intercept only	10	2849.36		3
VRS	2	VRS ~ 1 + Treatment*CyberballPhase + (1 + Treatment | SbId) + (1 | SbId)	Random intercept, random slope for treatment	13	2694.51	154.853	3
VRS	3	VRS ~ 1 + Treatment*CyberballPhase + (1 + Treatment | SbId) + (1 + CyberballPhase | SbId)	Random intercept, random slopes for treatment and cyberball	22	2683.64	10.8605	3
