# Supplementary material for: Autonomic changes as reaction to experimental social stress in an inpatient psychosomatic cohort
Source: Front Psychiatry. 2022 Aug 4;13:817778. doi: 10.3389/fpsyt.2022.817778 (PMC9385984; doi:10.3389/fpsyt.2022.817778)
Supplement: Supplementary Table 4 — Model Parameters of Intention-to-Treat Covariate Analyses. Summary of Intention-to-Treat Hierarchical Linear Model Comparisons Used to Determine Inclusion of Random Slopes for Covariates, in Addition to Fixed Effects, Random Intercept, and Random Slopes as in Supplementary Table 2. Comparisons Were Performed Between not Considering a Random Slope of the Covariate in Addition to the Base Models, and Considering a Random Slope. Positive Delta AIC Indicates Superiority of the Higher (More Complex) Model, Negative the Converse. The Model With the Lower AIC Was Selected; Note That Models With Very low Delta AIC (Below 2) Are Considered Roughly Equivalent. EDR, ECG Derived Respiration; LnHF, High Frequency Power; RMSSD, Square Root of the Mean Squared Differences of Successive RR Intervals; RR, Mean Interval Between two Consecutive RR-Intervals; SC, Skin Conductance; SDRR, Standard Deviation of the Difference Between two Consecutive RR Intervals; ST, Skin Temperature; VRS, Visual Rating Scale (Used to Measure Subjective Stress Level). [file Table_4.XLSX]

## Sheet: Sheet1
DV	Covariate	ModelNumber	Formula	Description	DF	AIC	delta AIC	SelectedModel
RR	Gender	1	RR ~ 1 + Gender*Treatment + Gender*CyberballPhase + Treatment*CyberballPhase + Gender:Treatment:CyberballPhase + (1 + Treatment | SbId) + (1 + CyberballPhase | SbId)	Random intercept, random slopes for main effects only	30	10438.2		1
RR	Gender	2	RR ~ 1 + Gender*Treatment + Gender*CyberballPhase + Treatment*CyberballPhase + Gender:Treatment:CyberballPhase + (1 + Treatment | SbId) + (1 + CyberballPhase | SbId) + (1 + Gender | SbId)	Random intercept, random slopes for main effects and covariate	33	10443.8	-5.65878	1
SDRR	Gender	1	SDRR ~ 1 + Gender*Treatment + Gender*CyberballPhase + Treatment*CyberballPhase + Gender:Treatment:CyberballPhase + (1 + Treatment | SbId) + (1 + CyberballPhase | SbId)	Random intercept, random slopes for main effects only	30	7389.39		1
SDRR	Gender	2	SDRR ~ 1 + Gender*Treatment + Gender*CyberballPhase + Treatment*CyberballPhase + Gender:Treatment:CyberballPhase + (1 + Treatment | SbId) + (1 + CyberballPhase | SbId) + (1 + Gender | SbId)	Random intercept, random slopes for main effects and covariate	33	7395.16	-5.76847	1
RMSSD	Gender	1	RMSSD ~ 1 + Gender*Treatment + Gender*CyberballPhase + Treatment*CyberballPhase + Gender:Treatment:CyberballPhase + (1 + Treatment | SbId) + (1 + CyberballPhase | SbId)	Random intercept, random slopes for main effects only	30	7122.55		1
RMSSD	Gender	2	RMSSD ~ 1 + Gender*Treatment + Gender*CyberballPhase + Treatment*CyberballPhase + Gender:Treatment:CyberballPhase + (1 + Treatment | SbId) + (1 + CyberballPhase | SbId) + (1 + Gender | SbId)	Random intercept, random slopes for main effects and covariate	33	7128.53	-5.982	1
lnHF	Gender	1	lnHF ~ 1 + Gender*Treatment + Gender*CyberballPhase + Treatment*CyberballPhase + Gender:Treatment:CyberballPhase + (1 + Treatment | SbId)	Random intercept, random slopes for main effects only	20	2311.13		1
lnHF	Gender	2	lnHF ~ 1 + Gender*Treatment + Gender*CyberballPhase + Treatment*CyberballPhase + Gender:Treatment:CyberballPhase + (1 + Treatment | SbId) + (1 + Gender | SbId)	Random intercept, random slopes for main effects and covariate	23	2317.1	-5.97717	1
EDR	Gender	1	EDR ~ 1 + Gender*Treatment + Gender*CyberballPhase + Treatment*CyberballPhase + Gender:Treatment:CyberballPhase + (1 + Treatment | SbId)	Random intercept, random slopes for main effects only	20	-3218.88		1
EDR	Gender	2	EDR ~ 1 + Gender*Treatment + Gender*CyberballPhase + Treatment*CyberballPhase + Gender:Treatment:CyberballPhase + (1 + Treatment | SbId) + (1 + Gender | SbId)	Random intercept, random slopes for main effects and covariate	23	-3212.89	-5.98891	1
SC	Gender	1	SC ~ 1 + Gender*Treatment + Gender*CyberballPhase + Treatment*CyberballPhase + Gender:Treatment:CyberballPhase + (1 + Treatment | SbId) + (1 + CyberballPhase | SbId)	Random intercept, random slopes for main effects only	30	2250.77		1
SC	Gender	2	SC ~ 1 + Gender*Treatment + Gender*CyberballPhase + Treatment*CyberballPhase + Gender:Treatment:CyberballPhase + (1 + Treatment | SbId) + (1 + CyberballPhase | SbId) + (1 + Gender | SbId)	Random intercept, random slopes for main effects and covariate	33	2254.85	-4.07639	1
ST	Gender	1	ST ~ 1 + Gender*Treatment + Gender*CyberballPhase + Treatment*CyberballPhase + Gender:Treatment:CyberballPhase + (1 + Treatment | SbId) + (1 + CyberballPhase | SbId)	Random intercept, random slopes for main effects only	30	3307.87		1
ST	Gender	2	ST ~ 1 + Gender*Treatment + Gender*CyberballPhase + Treatment*CyberballPhase + Gender:Treatment:CyberballPhase + (1 + Treatment | SbId) + (1 + CyberballPhase | SbId) + (1 + Gender | SbId)	Random intercept, random slopes for main effects and covariate	33	3309.85	-1.97463	1
VRS	Gender	1	VRS ~ 1 + Gender*Treatment + Gender*CyberballPhase + Treatment*CyberballPhase + Gender:Treatment:CyberballPhase + (1 + Treatment | SbId) + (1 + CyberballPhase | SbId)	Random intercept, random slopes for main effects only	30	3482.17		1
VRS	Gender	2	VRS ~ 1 + Gender*Treatment + Gender*CyberballPhase + Treatment*CyberballPhase + Gender:Treatment:CyberballPhase + (1 + Treatment | SbId) + (1 + CyberballPhase | SbId) + (1 + Gender | SbId)	Random intercept, random slopes for main effects and covariate	33	3487.66	-5.48342	1
RR	BMI	1	RR ~ 1 + Treatment*BMI + Treatment*CyberballPhase + BMI*CyberballPhase + Treatment:BMI:CyberballPhase + (1 + Treatment | SbId) + (1 + CyberballPhase | SbId)	Random intercept, random slopes for main effects only	30	10468.5		1
RR	BMI	2	RR ~ 1 + Treatment*BMI + Treatment*CyberballPhase + BMI*CyberballPhase + Treatment:BMI:CyberballPhase + (1 + Treatment | SbId) + (1 + CyberballPhase | SbId) + (1 + BMI | SbId)	Random intercept, random slopes for main effects and covariate	33	10472.2	-3.64765	1
SDRR	BMI	1	SDRR ~ 1 + Treatment*BMI + Treatment*CyberballPhase + BMI*CyberballPhase + Treatment:BMI:CyberballPhase + (1 + Treatment | SbId) + (1 + CyberballPhase | SbId)	Random intercept, random slopes for main effects only	30	7415.59		1
SDRR	BMI	2	SDRR ~ 1 + Treatment*BMI + Treatment*CyberballPhase + BMI*CyberballPhase + Treatment:BMI:CyberballPhase + (1 + Treatment | SbId) + (1 + CyberballPhase | SbId) + (1 + BMI | SbId)	Random intercept, random slopes for main effects and covariate	33	7418.31	-2.71545	1
RMSSD	BMI	1	RMSSD ~ 1 + Treatment*BMI + Treatment*CyberballPhase + BMI*CyberballPhase + Treatment:BMI:CyberballPhase + (1 + Treatment | SbId) + (1 + CyberballPhase | SbId)	Random intercept, random slopes for main effects only	30	7145.37		1
RMSSD	BMI	2	RMSSD ~ 1 + Treatment*BMI + Treatment*CyberballPhase + BMI*CyberballPhase + Treatment:BMI:CyberballPhase + (1 + Treatment | SbId) + (1 + CyberballPhase | SbId) + (1 + BMI | SbId)	Random intercept, random slopes for main effects and covariate	33	7145.84	-0.475021	1
lnHF	BMI	1	lnHF ~ 1 + Treatment*BMI + Treatment*CyberballPhase + BMI*CyberballPhase + Treatment:BMI:CyberballPhase + (1 + Treatment | SbId)	Random intercept, random slopes for main effects only	20	2329.81		1
lnHF	BMI	2	lnHF ~ 1 + Treatment*BMI + Treatment*CyberballPhase + BMI*CyberballPhase + Treatment:BMI:CyberballPhase + (1 + Treatment | SbId) + (1 + BMI | SbId)	Random intercept, random slopes for main effects and covariate	23	2335.6	-5.79156	1
EDR	BMI	1	EDR ~ 1 + Treatment*BMI + Treatment*CyberballPhase + BMI*CyberballPhase + Treatment:BMI:CyberballPhase + (1 + Treatment | SbId)	Random intercept, random slopes for main effects only	20	-3172.51		1
EDR	BMI	2	EDR ~ 1 + Treatment*BMI + Treatment*CyberballPhase + BMI*CyberballPhase + Treatment:BMI:CyberballPhase + (1 + Treatment | SbId) + (1 + BMI | SbId)	Random intercept, random slopes for main effects and covariate	23	-3169.41	-3.10423	1
SC	BMI	1	SC ~ 1 + Treatment*BMI + Treatment*CyberballPhase + BMI*CyberballPhase + Treatment:BMI:CyberballPhase + (1 + Treatment | SbId) + (1 + CyberballPhase | SbId)	Random intercept, random slopes for main effects only	30	2291.2		1
SC	BMI	2	SC ~ 1 + Treatment*BMI + Treatment*CyberballPhase + BMI*CyberballPhase + Treatment:BMI:CyberballPhase + (1 + Treatment | SbId) + (1 + CyberballPhase | SbId) + (1 + BMI | SbId)	Random intercept, random slopes for main effects and covariate	33	2296.57	-5.36459	1
ST	BMI	1	ST ~ 1 + Treatment*BMI + Treatment*CyberballPhase + BMI*CyberballPhase + Treatment:BMI:CyberballPhase + (1 + Treatment | SbId) + (1 + CyberballPhase | SbId)	Random intercept, random slopes for main effects only	30	3333.7		1
ST	BMI	2	ST ~ 1 + Treatment*BMI + Treatment*CyberballPhase + BMI*CyberballPhase + Treatment:BMI:CyberballPhase + (1 + Treatment | SbId) + (1 + CyberballPhase | SbId) + (1 + BMI | SbId)	Random intercept, random slopes for main effects and covariate	33	3335.03	-1.32351	1
VRS	BMI	1	VRS ~ 1 + Treatment*BMI + Treatment*CyberballPhase + BMI*CyberballPhase + Treatment:BMI:CyberballPhase + (1 + Treatment | SbId) + (1 + CyberballPhase | SbId)	Random intercept, random slopes for main effects only	30	3502.95		1
VRS	BMI	2	VRS ~ 1 + Treatment*BMI + Treatment*CyberballPhase + BMI*CyberballPhase + Treatment:BMI:CyberballPhase + (1 + Treatment | SbId) + (1 + CyberballPhase | SbId) + (1 + BMI | SbId)	Random intercept, random slopes for main effects and covariate	33	3508.89	-5.93998	1
RR	DaysInTreatment	1	RR ~ 1 + Treatment*DaysInTreatment + Treatment*CyberballPhase + DaysInTreatment*CyberballPhase + Treatment:DaysInTreatment:CyberballPhase + (1 + Treatment | SbId) + (1 + CyberballPhase | SbId)	Random intercept, random slopes for main effects only	30	10484.9		2
RR	DaysInTreatment	2	RR ~ 1 + Treatment*DaysInTreatment + Treatment*CyberballPhase + DaysInTreatment*CyberballPhase + Treatment:DaysInTreatment:CyberballPhase + (1 + Treatment | SbId) + (1 + CyberballPhase | SbId) + (1 + DaysInTreatment | SbId)	Random intercept, random slopes for main effects and covariate	33	10484.9	0.0479493	2
SDRR	DaysInTreatment	1	SDRR ~ 1 + Treatment*DaysInTreatment + Treatment*CyberballPhase + DaysInTreatment*CyberballPhase + Treatment:DaysInTreatment:CyberballPhase + (1 + Treatment | SbId) + (1 + CyberballPhase | SbId)	Random intercept, random slopes for main effects only	30	7430.32		2
SDRR	DaysInTreatment	2	SDRR ~ 1 + Treatment*DaysInTreatment + Treatment*CyberballPhase + DaysInTreatment*CyberballPhase + Treatment:DaysInTreatment:CyberballPhase + (1 + Treatment | SbId) + (1 + CyberballPhase | SbId) + (1 + DaysInTreatment | SbId)	Random intercept, random slopes for main effects and covariate	33	7420.73	9.58582	2
RMSSD	DaysInTreatment	1	RMSSD ~ 1 + Treatment*DaysInTreatment + Treatment*CyberballPhase + DaysInTreatment*CyberballPhase + Treatment:DaysInTreatment:CyberballPhase + (1 + Treatment | SbId) + (1 + CyberballPhase | SbId)	Random intercept, random slopes for main effects only	30	7166.12		2
RMSSD	DaysInTreatment	2	RMSSD ~ 1 + Treatment*DaysInTreatment + Treatment*CyberballPhase + DaysInTreatment*CyberballPhase + Treatment:DaysInTreatment:CyberballPhase + (1 + Treatment | SbId) + (1 + CyberballPhase | SbId) + (1 + DaysInTreatment | SbId)	Random intercept, random slopes for main effects and covariate	33	7150.49	15.6239	2
lnHF	DaysInTreatment	1	lnHF ~ 1 + Treatment*DaysInTreatment + Treatment*CyberballPhase + DaysInTreatment*CyberballPhase + Treatment:DaysInTreatment:CyberballPhase + (1 + Treatment | SbId)	Random intercept, random slopes for main effects only	20	2362.59		1
lnHF	DaysInTreatment	2	lnHF ~ 1 + Treatment*DaysInTreatment + Treatment*CyberballPhase + DaysInTreatment*CyberballPhase + Treatment:DaysInTreatment:CyberballPhase + (1 + Treatment | SbId) + (1 + DaysInTreatment | SbId)	Random intercept, random slopes for main effects and covariate	23	2365.18	-2.58881	1
EDR	DaysInTreatment	1	EDR ~ 1 + Treatment*DaysInTreatment + Treatment*CyberballPhase + DaysInTreatment*CyberballPhase + Treatment:DaysInTreatment:CyberballPhase + (1 + Treatment | SbId)	Random intercept, random slopes for main effects only	20	-3160.84		1
EDR	DaysInTreatment	2	EDR ~ 1 + Treatment*DaysInTreatment + Treatment*CyberballPhase + DaysInTreatment*CyberballPhase + Treatment:DaysInTreatment:CyberballPhase + (1 + Treatment | SbId) + (1 + DaysInTreatment | SbId)	Random intercept, random slopes for main effects and covariate	23	-3157.02	-3.81719	1
SC	DaysInTreatment	1	SC ~ 1 + Treatment*DaysInTreatment + Treatment*CyberballPhase + DaysInTreatment*CyberballPhase + Treatment:DaysInTreatment:CyberballPhase + (1 + Treatment | SbId) + (1 + CyberballPhase | SbId)	Random intercept, random slopes for main effects only	30	2296.48		2
SC	DaysInTreatment	2	SC ~ 1 + Treatment*DaysInTreatment + Treatment*CyberballPhase + DaysInTreatment*CyberballPhase + Treatment:DaysInTreatment:CyberballPhase + (1 + Treatment | SbId) + (1 + CyberballPhase | SbId) + (1 + DaysInTreatment | SbId)	Random intercept, random slopes for main effects and covariate	33	2294.97	1.51011	2
ST	DaysInTreatment	1	ST ~ 1 + Treatment*DaysInTreatment + Treatment*CyberballPhase + DaysInTreatment*CyberballPhase + Treatment:DaysInTreatment:CyberballPhase + (1 + Treatment | SbId) + (1 + CyberballPhase | SbId)	Random intercept, random slopes for main effects only	30	3362.16		2
ST	DaysInTreatment	2	ST ~ 1 + Treatment*DaysInTreatment + Treatment*CyberballPhase + DaysInTreatment*CyberballPhase + Treatment:DaysInTreatment:CyberballPhase + (1 + Treatment | SbId) + (1 + CyberballPhase | SbId) + (1 + DaysInTreatment | SbId)	Random intercept, random slopes for main effects and covariate	33	3359.24	2.91769	2
VRS	DaysInTreatment	1	VRS ~ 1 + Treatment*DaysInTreatment + Treatment*CyberballPhase + DaysInTreatment*CyberballPhase + Treatment:DaysInTreatment:CyberballPhase + (1 + Treatment | SbId) + (1 + CyberballPhase | SbId)	Random intercept, random slopes for main effects only	30	3530.25		1
VRS	DaysInTreatment	2	VRS ~ 1 + Treatment*DaysInTreatment + Treatment*CyberballPhase + DaysInTreatment*CyberballPhase + Treatment:DaysInTreatment:CyberballPhase + (1 + Treatment | SbId) + (1 + CyberballPhase | SbId) + (1 + DaysInTreatment | SbId)	Random intercept, random slopes for main effects and covariate	33	3531.09	-0.836214	1
RR	Age	1	RR ~ 1 + Treatment*Age + Treatment*CyberballPhase + Age*CyberballPhase + Treatment:Age:CyberballPhase + (1 + Treatment | SbId) + (1 + CyberballPhase | SbId)	Random intercept, random slopes for main effects only	30	10470.7		1
RR	Age	2	RR ~ 1 + Treatment*Age + Treatment*CyberballPhase + Age*CyberballPhase + Treatment:Age:CyberballPhase + (1 + Treatment | SbId) + (1 + CyberballPhase | SbId) + (1 + Age | SbId)	Random intercept, random slopes for main effects and covariate	33	10476.4	-5.75997	1
SDRR	Age	1	SDRR ~ 1 + Treatment*Age + Treatment*CyberballPhase + Age*CyberballPhase + Treatment:Age:CyberballPhase + (1 + Treatment | SbId) + (1 + CyberballPhase | SbId)	Random intercept, random slopes for main effects only	30	7404.07		2
SDRR	Age	2	SDRR ~ 1 + Treatment*Age + Treatment*CyberballPhase + Age*CyberballPhase + Treatment:Age:CyberballPhase + (1 + Treatment | SbId) + (1 + CyberballPhase | SbId) + (1 + Age | SbId)	Random intercept, random slopes for main effects and covariate	33	7395.31	8.75817	2
RMSSD	Age	1	RMSSD ~ 1 + Treatment*Age + Treatment*CyberballPhase + Age*CyberballPhase + Treatment:Age:CyberballPhase + (1 + Treatment | SbId) + (1 + CyberballPhase | SbId)	Random intercept, random slopes for main effects only	30	7144.59		2
RMSSD	Age	2	RMSSD ~ 1 + Treatment*Age + Treatment*CyberballPhase + Age*CyberballPhase + Treatment:Age:CyberballPhase + (1 + Treatment | SbId) + (1 + CyberballPhase | SbId) + (1 + Age | SbId)	Random intercept, random slopes for main effects and covariate	33	7137.01	7.5762	2
lnHF	Age	1	lnHF ~ 1 + Treatment*Age + Treatment*CyberballPhase + Age*CyberballPhase + Treatment:Age:CyberballPhase + (1 + Treatment | SbId)	Random intercept, random slopes for main effects only	20	2329.85		1
lnHF	Age	2	lnHF ~ 1 + Treatment*Age + Treatment*CyberballPhase + Age*CyberballPhase + Treatment:Age:CyberballPhase + (1 + Treatment | SbId) + (1 + Age | SbId)	Random intercept, random slopes for main effects and covariate	23	2335.39	-5.54098	1
EDR	Age	1	EDR ~ 1 + Treatment*Age + Treatment*CyberballPhase + Age*CyberballPhase + Treatment:Age:CyberballPhase + (1 + Treatment | SbId)	Random intercept, random slopes for main effects only	20	-3192.78		1
EDR	Age	2	EDR ~ 1 + Treatment*Age + Treatment*CyberballPhase + Age*CyberballPhase + Treatment:Age:CyberballPhase + (1 + Treatment | SbId) + (1 + Age | SbId)	Random intercept, random slopes for main effects and covariate	23	-3188.83	-3.94769	1
SC	Age	1	SC ~ 1 + Treatment*Age + Treatment*CyberballPhase + Age*CyberballPhase + Treatment:Age:CyberballPhase + (1 + Treatment | SbId) + (1 + CyberballPhase | SbId)	Random intercept, random slopes for main effects only	30	2275.68		2
SC	Age	2	SC ~ 1 + Treatment*Age + Treatment*CyberballPhase + Age*CyberballPhase + Treatment:Age:CyberballPhase + (1 + Treatment | SbId) + (1 + CyberballPhase | SbId) + (1 + Age | SbId)	Random intercept, random slopes for main effects and covariate	33	2270.42	5.25086	2
ST	Age	1	ST ~ 1 + Treatment*Age + Treatment*CyberballPhase + Age*CyberballPhase + Treatment:Age:CyberballPhase + (1 + Treatment | SbId) + (1 + CyberballPhase | SbId)	Random intercept, random slopes for main effects only	30	3363.63		1
ST	Age	2	ST ~ 1 + Treatment*Age + Treatment*CyberballPhase + Age*CyberballPhase + Treatment:Age:CyberballPhase + (1 + Treatment | SbId) + (1 + CyberballPhase | SbId) + (1 + Age | SbId)	Random intercept, random slopes for main effects and covariate	33	3369.04	-5.40737	1
VRS	Age	1	VRS ~ 1 + Treatment*Age + Treatment*CyberballPhase + Age*CyberballPhase + Treatment:Age:CyberballPhase + (1 + Treatment | SbId) + (1 + CyberballPhase | SbId)	Random intercept, random slopes for main effects only	30	3536.68		1
VRS	Age	2	VRS ~ 1 + Treatment*Age + Treatment*CyberballPhase + Age*CyberballPhase + Treatment:Age:CyberballPhase + (1 + Treatment | SbId) + (1 + CyberballPhase | SbId) + (1 + Age | SbId)	Random intercept, random slopes for main effects and covariate	33	3541.85	-5.17307	1
RR	Setting	1	RR ~ 1 + Setting*Treatment + Setting*CyberballPhase + Treatment*CyberballPhase + Setting:Treatment:CyberballPhase + (1 + Treatment | SbId) + (1 + CyberballPhase | SbId)	Random intercept, random slopes for main effects only	30	10433.4		1
RR	Setting	2	RR ~ 1 + Setting*Treatment + Setting*CyberballPhase + Treatment*CyberballPhase + Setting:Treatment:CyberballPhase + (1 + Treatment | SbId) + (1 + CyberballPhase | SbId) + (1 + Setting | SbId)	Random intercept, random slopes for main effects and covariate	33	10438.8	-5.40152	1
SDRR	Setting	1	SDRR ~ 1 + Setting*Treatment + Setting*CyberballPhase + Treatment*CyberballPhase + Setting:Treatment:CyberballPhase + (1 + Treatment | SbId) + (1 + CyberballPhase | SbId)	Random intercept, random slopes for main effects only	30	7389.88		2
SDRR	Setting	2	SDRR ~ 1 + Setting*Treatment + Setting*CyberballPhase + Treatment*CyberballPhase + Setting:Treatment:CyberballPhase + (1 + Treatment | SbId) + (1 + CyberballPhase | SbId) + (1 + Setting | SbId)	Random intercept, random slopes for main effects and covariate	33	7382.76	7.12116	2
RMSSD	Setting	1	RMSSD ~ 1 + Setting*Treatment + Setting*CyberballPhase + Treatment*CyberballPhase + Setting:Treatment:CyberballPhase + (1 + Treatment | SbId) + (1 + CyberballPhase | SbId)	Random intercept, random slopes for main effects only	30	7121.18		2
RMSSD	Setting	2	RMSSD ~ 1 + Setting*Treatment + Setting*CyberballPhase + Treatment*CyberballPhase + Setting:Treatment:CyberballPhase + (1 + Treatment | SbId) + (1 + CyberballPhase | SbId) + (1 + Setting | SbId)	Random intercept, random slopes for main effects and covariate	33	7110.41	10.7731	2
lnHF	Setting	1	lnHF ~ 1 + Setting*Treatment + Setting*CyberballPhase + Treatment*CyberballPhase + Setting:Treatment:CyberballPhase + (1 + Treatment | SbId)	Random intercept, random slopes for main effects only	20	2312.21		2
lnHF	Setting	2	lnHF ~ 1 + Setting*Treatment + Setting*CyberballPhase + Treatment*CyberballPhase + Setting:Treatment:CyberballPhase + (1 + Treatment | SbId) + (1 + Setting | SbId)	Random intercept, random slopes for main effects and covariate	23	2310.39	1.82243	2
EDR	Setting	1	EDR ~ 1 + Setting*Treatment + Setting*CyberballPhase + Treatment*CyberballPhase + Setting:Treatment:CyberballPhase + (1 + Treatment | SbId)	Random intercept, random slopes for main effects only	20	-3217.9		1
EDR	Setting	2	EDR ~ 1 + Setting*Treatment + Setting*CyberballPhase + Treatment*CyberballPhase + Setting:Treatment:CyberballPhase + (1 + Treatment | SbId) + (1 + Setting | SbId)	Random intercept, random slopes for main effects and covariate	23	-3212.84	-5.05643	1
SC	Setting	1	SC ~ 1 + Setting*Treatment + Setting*CyberballPhase + Treatment*CyberballPhase + Setting:Treatment:CyberballPhase + (1 + Treatment | SbId) + (1 + CyberballPhase | SbId)	Random intercept, random slopes for main effects only	30	2241.31		1
SC	Setting	2	SC ~ 1 + Setting*Treatment + Setting*CyberballPhase + Treatment*CyberballPhase + Setting:Treatment:CyberballPhase + (1 + Treatment | SbId) + (1 + CyberballPhase | SbId) + (1 + Setting | SbId)	Random intercept, random slopes for main effects and covariate	33	2246.28	-4.96851	1
ST	Setting	1	ST ~ 1 + Setting*Treatment + Setting*CyberballPhase + Treatment*CyberballPhase + Setting:Treatment:CyberballPhase + (1 + Treatment | SbId) + (1 + CyberballPhase | SbId)	Random intercept, random slopes for main effects only	30	3313.48		1
ST	Setting	2	ST ~ 1 + Setting*Treatment + Setting*CyberballPhase + Treatment*CyberballPhase + Setting:Treatment:CyberballPhase + (1 + Treatment | SbId) + (1 + CyberballPhase | SbId) + (1 + Setting | SbId)	Random intercept, random slopes for main effects and covariate	33	3314.54	-1.0675	1
VRS	Setting	1	VRS ~ 1 + Setting*Treatment + Setting*CyberballPhase + Treatment*CyberballPhase + Setting:Treatment:CyberballPhase + (1 + Treatment | SbId) + (1 + CyberballPhase | SbId)	Random intercept, random slopes for main effects only	30	3479.99		1
VRS	Setting	2	VRS ~ 1 + Setting*Treatment + Setting*CyberballPhase + Treatment*CyberballPhase + Setting:Treatment:CyberballPhase + (1 + Treatment | SbId) + (1 + CyberballPhase | SbId) + (1 + Setting | SbId)	Random intercept, random slopes for main effects and covariate	33	3485.99	-6	1
RR	AffectiveDisorders	1	RR ~ 1 + AffectiveDisorders*Treatment + AffectiveDisorders*CyberballPhase + Treatment*CyberballPhase + AffectiveDisorders:Treatment:CyberballPhase + (1 + Treatment | SbId) + (1 + CyberballPhase | SbId)	Random intercept, random slopes for main effects only	30	10428.2		1
RR	AffectiveDisorders	2	RR ~ 1 + AffectiveDisorders*Treatment + AffectiveDisorders*CyberballPhase + Treatment*CyberballPhase + AffectiveDisorders:Treatment:CyberballPhase + (1 + Treatment | SbId) + (1 + CyberballPhase | SbId) + (1 + AffectiveDisorders | SbId)	Random intercept, random slopes for main effects and covariate	33	10434.2	-5.99847	1
SDRR	AffectiveDisorders	1	SDRR ~ 1 + AffectiveDisorders*Treatment + AffectiveDisorders*CyberballPhase + Treatment*CyberballPhase + AffectiveDisorders:Treatment:CyberballPhase + (1 + Treatment | SbId) + (1 + CyberballPhase | SbId)	Random intercept, random slopes for main effects only	30	7388.48		1
SDRR	AffectiveDisorders	2	SDRR ~ 1 + AffectiveDisorders*Treatment + AffectiveDisorders*CyberballPhase + Treatment*CyberballPhase + AffectiveDisorders:Treatment:CyberballPhase + (1 + Treatment | SbId) + (1 + CyberballPhase | SbId) + (1 + AffectiveDisorders | SbId)	Random intercept, random slopes for main effects and covariate	33	7394.38	-5.90241	1
RMSSD	AffectiveDisorders	1	RMSSD ~ 1 + AffectiveDisorders*Treatment + AffectiveDisorders*CyberballPhase + Treatment*CyberballPhase + AffectiveDisorders:Treatment:CyberballPhase + (1 + Treatment | SbId) + (1 + CyberballPhase | SbId)	Random intercept, random slopes for main effects only	30	7120.81		1
RMSSD	AffectiveDisorders	2	RMSSD ~ 1 + AffectiveDisorders*Treatment + AffectiveDisorders*CyberballPhase + Treatment*CyberballPhase + AffectiveDisorders:Treatment:CyberballPhase + (1 + Treatment | SbId) + (1 + CyberballPhase | SbId) + (1 + AffectiveDisorders | SbId)	Random intercept, random slopes for main effects and covariate	33	7126.65	-5.83503	1
lnHF	AffectiveDisorders	1	lnHF ~ 1 + AffectiveDisorders*Treatment + AffectiveDisorders*CyberballPhase + Treatment*CyberballPhase + AffectiveDisorders:Treatment:CyberballPhase + (1 + Treatment | SbId)	Random intercept, random slopes for main effects only	20	2313.7		1
lnHF	AffectiveDisorders	2	lnHF ~ 1 + AffectiveDisorders*Treatment + AffectiveDisorders*CyberballPhase + Treatment*CyberballPhase + AffectiveDisorders:Treatment:CyberballPhase + (1 + Treatment | SbId) + (1 + AffectiveDisorders | SbId)	Random intercept, random slopes for main effects and covariate	23	2319.7	-5.99834	1
EDR	AffectiveDisorders	1	EDR ~ 1 + AffectiveDisorders*Treatment + AffectiveDisorders*CyberballPhase + Treatment*CyberballPhase + AffectiveDisorders:Treatment:CyberballPhase + (1 + Treatment | SbId)	Random intercept, random slopes for main effects only	20	-3217.69		1
EDR	AffectiveDisorders	2	EDR ~ 1 + AffectiveDisorders*Treatment + AffectiveDisorders*CyberballPhase + Treatment*CyberballPhase + AffectiveDisorders:Treatment:CyberballPhase + (1 + Treatment | SbId) + (1 + AffectiveDisorders | SbId)	Random intercept, random slopes for main effects and covariate	23	-3215.21	-2.4872	1
SC	AffectiveDisorders	1	SC ~ 1 + AffectiveDisorders*Treatment + AffectiveDisorders*CyberballPhase + Treatment*CyberballPhase + AffectiveDisorders:Treatment:CyberballPhase + (1 + Treatment | SbId) + (1 + CyberballPhase | SbId)	Random intercept, random slopes for main effects only	30	2247.32		2
SC	AffectiveDisorders	2	SC ~ 1 + AffectiveDisorders*Treatment + AffectiveDisorders*CyberballPhase + Treatment*CyberballPhase + AffectiveDisorders:Treatment:CyberballPhase + (1 + Treatment | SbId) + (1 + CyberballPhase | SbId) + (1 + AffectiveDisorders | SbId)	Random intercept, random slopes for main effects and covariate	33	2246.45	0.863354	2
ST	AffectiveDisorders	1	ST ~ 1 + AffectiveDisorders*Treatment + AffectiveDisorders*CyberballPhase + Treatment*CyberballPhase + AffectiveDisorders:Treatment:CyberballPhase + (1 + Treatment | SbId) + (1 + CyberballPhase | SbId)	Random intercept, random slopes for main effects only	30	3312.13		1
ST	AffectiveDisorders	2	ST ~ 1 + AffectiveDisorders*Treatment + AffectiveDisorders*CyberballPhase + Treatment*CyberballPhase + AffectiveDisorders:Treatment:CyberballPhase + (1 + Treatment | SbId) + (1 + CyberballPhase | SbId) + (1 + AffectiveDisorders | SbId)	Random intercept, random slopes for main effects and covariate	33	3317.83	-5.7028	1
VRS	AffectiveDisorders	1	VRS ~ 1 + AffectiveDisorders*Treatment + AffectiveDisorders*CyberballPhase + Treatment*CyberballPhase + AffectiveDisorders:Treatment:CyberballPhase + (1 + Treatment | SbId) + (1 + CyberballPhase | SbId)	Random intercept, random slopes for main effects only	30	3487.14		1
VRS	AffectiveDisorders	2	VRS ~ 1 + AffectiveDisorders*Treatment + AffectiveDisorders*CyberballPhase + Treatment*CyberballPhase + AffectiveDisorders:Treatment:CyberballPhase + (1 + Treatment | SbId) + (1 + CyberballPhase | SbId) + (1 + AffectiveDisorders | SbId)	Random intercept, random slopes for main effects and covariate	33	3491.87	-4.72376	1
RR	SomatoformDisorders	1	RR ~ 1 + SomatoformDisorders*Treatment + SomatoformDisorders*CyberballPhase + Treatment*CyberballPhase + SomatoformDisorders:Treatment:CyberballPhase + (1 + Treatment | SbId) + (1 + CyberballPhase | SbId)	Random intercept, random slopes for main effects only	30	10437.3		1
RR	SomatoformDisorders	2	RR ~ 1 + SomatoformDisorders*Treatment + SomatoformDisorders*CyberballPhase + Treatment*CyberballPhase + SomatoformDisorders:Treatment:CyberballPhase + (1 + Treatment | SbId) + (1 + CyberballPhase | SbId) + (1 + SomatoformDisorders | SbId)	Random intercept, random slopes for main effects and covariate	33	10443.2	-5.86267	1
SDRR	SomatoformDisorders	1	SDRR ~ 1 + SomatoformDisorders*Treatment + SomatoformDisorders*CyberballPhase + Treatment*CyberballPhase + SomatoformDisorders:Treatment:CyberballPhase + (1 + Treatment | SbId) + (1 + CyberballPhase | SbId)	Random intercept, random slopes for main effects only	30	7385.9		1
SDRR	SomatoformDisorders	2	SDRR ~ 1 + SomatoformDisorders*Treatment + SomatoformDisorders*CyberballPhase + Treatment*CyberballPhase + SomatoformDisorders:Treatment:CyberballPhase + (1 + Treatment | SbId) + (1 + CyberballPhase | SbId) + (1 + SomatoformDisorders | SbId)	Random intercept, random slopes for main effects and covariate	33	7391.48	-5.58315	1
RMSSD	SomatoformDisorders	1	RMSSD ~ 1 + SomatoformDisorders*Treatment + SomatoformDisorders*CyberballPhase + Treatment*CyberballPhase + SomatoformDisorders:Treatment:CyberballPhase + (1 + Treatment | SbId) + (1 + CyberballPhase | SbId)	Random intercept, random slopes for main effects only	30	7119.61		1
RMSSD	SomatoformDisorders	2	RMSSD ~ 1 + SomatoformDisorders*Treatment + SomatoformDisorders*CyberballPhase + Treatment*CyberballPhase + SomatoformDisorders:Treatment:CyberballPhase + (1 + Treatment | SbId) + (1 + CyberballPhase | SbId) + (1 + SomatoformDisorders | SbId)	Random intercept, random slopes for main effects and covariate	33	7125.54	-5.93354	1
lnHF	SomatoformDisorders	1	lnHF ~ 1 + SomatoformDisorders*Treatment + SomatoformDisorders*CyberballPhase + Treatment*CyberballPhase + SomatoformDisorders:Treatment:CyberballPhase + (1 + Treatment | SbId)	Random intercept, random slopes for main effects only	20	2314.07		1
lnHF	SomatoformDisorders	2	lnHF ~ 1 + SomatoformDisorders*Treatment + SomatoformDisorders*CyberballPhase + Treatment*CyberballPhase + SomatoformDisorders:Treatment:CyberballPhase + (1 + Treatment | SbId) + (1 + SomatoformDisorders | SbId)	Random intercept, random slopes for main effects and covariate	23	2319.66	-5.58849	1
EDR	SomatoformDisorders	1	EDR ~ 1 + SomatoformDisorders*Treatment + SomatoformDisorders*CyberballPhase + Treatment*CyberballPhase + SomatoformDisorders:Treatment:CyberballPhase + (1 + Treatment | SbId)	Random intercept, random slopes for main effects only	20	-3221.6		1
EDR	SomatoformDisorders	2	EDR ~ 1 + SomatoformDisorders*Treatment + SomatoformDisorders*CyberballPhase + Treatment*CyberballPhase + SomatoformDisorders:Treatment:CyberballPhase + (1 + Treatment | SbId) + (1 + SomatoformDisorders | SbId)	Random intercept, random slopes for main effects and covariate	23	-3217.48	-4.11981	1
SC	SomatoformDisorders	1	SC ~ 1 + SomatoformDisorders*Treatment + SomatoformDisorders*CyberballPhase + Treatment*CyberballPhase + SomatoformDisorders:Treatment:CyberballPhase + (1 + Treatment | SbId) + (1 + CyberballPhase | SbId)	Random intercept, random slopes for main effects only	30	2246.72		2
SC	SomatoformDisorders	2	SC ~ 1 + SomatoformDisorders*Treatment + SomatoformDisorders*CyberballPhase + Treatment*CyberballPhase + SomatoformDisorders:Treatment:CyberballPhase + (1 + Treatment | SbId) + (1 + CyberballPhase | SbId) + (1 + SomatoformDisorders | SbId)	Random intercept, random slopes for main effects and covariate	33	2240.79	5.9293	2
ST	SomatoformDisorders	1	ST ~ 1 + SomatoformDisorders*Treatment + SomatoformDisorders*CyberballPhase + Treatment*CyberballPhase + SomatoformDisorders:Treatment:CyberballPhase + (1 + Treatment | SbId) + (1 + CyberballPhase | SbId)	Random intercept, random slopes for main effects only	30	3310.66		1
ST	SomatoformDisorders	2	ST ~ 1 + SomatoformDisorders*Treatment + SomatoformDisorders*CyberballPhase + Treatment*CyberballPhase + SomatoformDisorders:Treatment:CyberballPhase + (1 + Treatment | SbId) + (1 + CyberballPhase | SbId) + (1 + SomatoformDisorders | SbId)	Random intercept, random slopes for main effects and covariate	33	3315.64	-4.98152	1
VRS	SomatoformDisorders	1	VRS ~ 1 + SomatoformDisorders*Treatment + SomatoformDisorders*CyberballPhase + Treatment*CyberballPhase + SomatoformDisorders:Treatment:CyberballPhase + (1 + Treatment | SbId) + (1 + CyberballPhase | SbId)	Random intercept, random slopes for main effects only	30	3488.3		1
VRS	SomatoformDisorders	2	VRS ~ 1 + SomatoformDisorders*Treatment + SomatoformDisorders*CyberballPhase + Treatment*CyberballPhase + SomatoformDisorders:Treatment:CyberballPhase + (1 + Treatment | SbId) + (1 + CyberballPhase | SbId) + (1 + SomatoformDisorders | SbId)	Random intercept, random slopes for main effects and covariate	33	3492.12	-3.82368	1
RR	EatingDisorders	1	RR ~ 1 + EatingDisorders*Treatment + EatingDisorders*CyberballPhase + Treatment*CyberballPhase + EatingDisorders:Treatment:CyberballPhase + (1 + Treatment | SbId) + (1 + CyberballPhase | SbId)	Random intercept, random slopes for main effects only	30	10413.8		1
RR	EatingDisorders	2	RR ~ 1 + EatingDisorders*Treatment + EatingDisorders*CyberballPhase + Treatment*CyberballPhase + EatingDisorders:Treatment:CyberballPhase + (1 + Treatment | SbId) + (1 + CyberballPhase | SbId) + (1 + EatingDisorders | SbId)	Random intercept, random slopes for main effects and covariate	33	10419.3	-5.48967	1
SDRR	EatingDisorders	1	SDRR ~ 1 + EatingDisorders*Treatment + EatingDisorders*CyberballPhase + Treatment*CyberballPhase + EatingDisorders:Treatment:CyberballPhase + (1 + Treatment | SbId) + (1 + CyberballPhase | SbId)	Random intercept, random slopes for main effects only	30	7363.1		1
SDRR	EatingDisorders	2	SDRR ~ 1 + EatingDisorders*Treatment + EatingDisorders*CyberballPhase + Treatment*CyberballPhase + EatingDisorders:Treatment:CyberballPhase + (1 + Treatment | SbId) + (1 + CyberballPhase | SbId) + (1 + EatingDisorders | SbId)	Random intercept, random slopes for main effects and covariate	33	7369.06	-5.95731	1
RMSSD	EatingDisorders	1	RMSSD ~ 1 + EatingDisorders*Treatment + EatingDisorders*CyberballPhase + Treatment*CyberballPhase + EatingDisorders:Treatment:CyberballPhase + (1 + Treatment | SbId) + (1 + CyberballPhase | SbId)	Random intercept, random slopes for main effects only	30	7085.52		1
RMSSD	EatingDisorders	2	RMSSD ~ 1 + EatingDisorders*Treatment + EatingDisorders*CyberballPhase + Treatment*CyberballPhase + EatingDisorders:Treatment:CyberballPhase + (1 + Treatment | SbId) + (1 + CyberballPhase | SbId) + (1 + EatingDisorders | SbId)	Random intercept, random slopes for main effects and covariate	33	7090.64	-5.11646	1
lnHF	EatingDisorders	1	lnHF ~ 1 + EatingDisorders*Treatment + EatingDisorders*CyberballPhase + Treatment*CyberballPhase + EatingDisorders:Treatment:CyberballPhase + (1 + Treatment | SbId)	Random intercept, random slopes for main effects only	20	2295.12		1
lnHF	EatingDisorders	2	lnHF ~ 1 + EatingDisorders*Treatment + EatingDisorders*CyberballPhase + Treatment*CyberballPhase + EatingDisorders:Treatment:CyberballPhase + (1 + Treatment | SbId) + (1 + EatingDisorders | SbId)	Random intercept, random slopes for main effects and covariate	23	2301.02	-5.90921	1
EDR	EatingDisorders	1	EDR ~ 1 + EatingDisorders*Treatment + EatingDisorders*CyberballPhase + Treatment*CyberballPhase + EatingDisorders:Treatment:CyberballPhase + (1 + Treatment | SbId)	Random intercept, random slopes for main effects only	20	-3227.37		1
EDR	EatingDisorders	2	EDR ~ 1 + EatingDisorders*Treatment + EatingDisorders*CyberballPhase + Treatment*CyberballPhase + EatingDisorders:Treatment:CyberballPhase + (1 + Treatment | SbId) + (1 + EatingDisorders | SbId)	Random intercept, random slopes for main effects and covariate	23	-3222.55	-4.82517	1
SC	EatingDisorders	1	SC ~ 1 + EatingDisorders*Treatment + EatingDisorders*CyberballPhase + Treatment*CyberballPhase + EatingDisorders:Treatment:CyberballPhase + (1 + Treatment | SbId) + (1 + CyberballPhase | SbId)	Random intercept, random slopes for main effects only	30	2239.41		1
SC	EatingDisorders	2	SC ~ 1 + EatingDisorders*Treatment + EatingDisorders*CyberballPhase + Treatment*CyberballPhase + EatingDisorders:Treatment:CyberballPhase + (1 + Treatment | SbId) + (1 + CyberballPhase | SbId) + (1 + EatingDisorders | SbId)	Random intercept, random slopes for main effects and covariate	33	2244.03	-4.6261	1
ST	EatingDisorders	1	ST ~ 1 + EatingDisorders*Treatment + EatingDisorders*CyberballPhase + Treatment*CyberballPhase + EatingDisorders:Treatment:CyberballPhase + (1 + Treatment | SbId) + (1 + CyberballPhase | SbId)	Random intercept, random slopes for main effects only	30	3292.44		1
ST	EatingDisorders	2	ST ~ 1 + EatingDisorders*Treatment + EatingDisorders*CyberballPhase + Treatment*CyberballPhase + EatingDisorders:Treatment:CyberballPhase + (1 + Treatment | SbId) + (1 + CyberballPhase | SbId) + (1 + EatingDisorders | SbId)	Random intercept, random slopes for main effects and covariate	33	3295.47	-3.03223	1
VRS	EatingDisorders	1	VRS ~ 1 + EatingDisorders*Treatment + EatingDisorders*CyberballPhase + Treatment*CyberballPhase + EatingDisorders:Treatment:CyberballPhase + (1 + Treatment | SbId) + (1 + CyberballPhase | SbId)	Random intercept, random slopes for main effects only	30	3474.41		1
VRS	EatingDisorders	2	VRS ~ 1 + EatingDisorders*Treatment + EatingDisorders*CyberballPhase + Treatment*CyberballPhase + EatingDisorders:Treatment:CyberballPhase + (1 + Treatment | SbId) + (1 + CyberballPhase | SbId) + (1 + EatingDisorders | SbId)	Random intercept, random slopes for main effects and covariate	33	3480.19	-5.78883	1
RR	TriTetracyclica	1	RR ~ 1 + TriTetracyclica*Treatment + TriTetracyclica*CyberballPhase + Treatment*CyberballPhase + TriTetracyclica:Treatment:CyberballPhase + (1 + Treatment | SbId) + (1 + CyberballPhase | SbId)	Random intercept, random slopes for main effects only	30	10432.9		1
RR	TriTetracyclica	2	RR ~ 1 + TriTetracyclica*Treatment + TriTetracyclica*CyberballPhase + Treatment*CyberballPhase + TriTetracyclica:Treatment:CyberballPhase + (1 + Treatment | SbId) + (1 + CyberballPhase | SbId) + (1 + TriTetracyclica | SbId)	Random intercept, random slopes for main effects and covariate	33	10434.4	-1.52917	1
SDRR	TriTetracyclica	1	SDRR ~ 1 + TriTetracyclica*Treatment + TriTetracyclica*CyberballPhase + Treatment*CyberballPhase + TriTetracyclica:Treatment:CyberballPhase + (1 + Treatment | SbId) + (1 + CyberballPhase | SbId)	Random intercept, random slopes for main effects only	30	7372.29		1
SDRR	TriTetracyclica	2	SDRR ~ 1 + TriTetracyclica*Treatment + TriTetracyclica*CyberballPhase + Treatment*CyberballPhase + TriTetracyclica:Treatment:CyberballPhase + (1 + Treatment | SbId) + (1 + CyberballPhase | SbId) + (1 + TriTetracyclica | SbId)	Random intercept, random slopes for main effects and covariate	33	7374.88	-2.59423	1
RMSSD	TriTetracyclica	1	RMSSD ~ 1 + TriTetracyclica*Treatment + TriTetracyclica*CyberballPhase + Treatment*CyberballPhase + TriTetracyclica:Treatment:CyberballPhase + (1 + Treatment | SbId) + (1 + CyberballPhase | SbId)	Random intercept, random slopes for main effects only	30	7106.01		1
RMSSD	TriTetracyclica	2	RMSSD ~ 1 + TriTetracyclica*Treatment + TriTetracyclica*CyberballPhase + Treatment*CyberballPhase + TriTetracyclica:Treatment:CyberballPhase + (1 + Treatment | SbId) + (1 + CyberballPhase | SbId) + (1 + TriTetracyclica | SbId)	Random intercept, random slopes for main effects and covariate	33	7107.73	-1.72382	1
lnHF	TriTetracyclica	1	lnHF ~ 1 + TriTetracyclica*Treatment + TriTetracyclica*CyberballPhase + Treatment*CyberballPhase + TriTetracyclica:Treatment:CyberballPhase + (1 + Treatment | SbId)	Random intercept, random slopes for main effects only	20	2300		1
lnHF	TriTetracyclica	2	lnHF ~ 1 + TriTetracyclica*Treatment + TriTetracyclica*CyberballPhase + Treatment*CyberballPhase + TriTetracyclica:Treatment:CyberballPhase + (1 + Treatment | SbId) + (1 + TriTetracyclica | SbId)	Random intercept, random slopes for main effects and covariate	23	2305.31	-5.30593	1
EDR	TriTetracyclica	1	EDR ~ 1 + TriTetracyclica*Treatment + TriTetracyclica*CyberballPhase + Treatment*CyberballPhase + TriTetracyclica:Treatment:CyberballPhase + (1 + Treatment | SbId)	Random intercept, random slopes for main effects only	20	-3223.64		1
EDR	TriTetracyclica	2	EDR ~ 1 + TriTetracyclica*Treatment + TriTetracyclica*CyberballPhase + Treatment*CyberballPhase + TriTetracyclica:Treatment:CyberballPhase + (1 + Treatment | SbId) + (1 + TriTetracyclica | SbId)	Random intercept, random slopes for main effects and covariate	23	-3218.27	-5.36719	1
SC	TriTetracyclica	1	SC ~ 1 + TriTetracyclica*Treatment + TriTetracyclica*CyberballPhase + Treatment*CyberballPhase + TriTetracyclica:Treatment:CyberballPhase + (1 + Treatment | SbId) + (1 + CyberballPhase | SbId)	Random intercept, random slopes for main effects only	30	2244.5		1
SC	TriTetracyclica	2	SC ~ 1 + TriTetracyclica*Treatment + TriTetracyclica*CyberballPhase + Treatment*CyberballPhase + TriTetracyclica:Treatment:CyberballPhase + (1 + Treatment | SbId) + (1 + CyberballPhase | SbId) + (1 + TriTetracyclica | SbId)	Random intercept, random slopes for main effects and covariate	33	2250.5	-6	1
ST	TriTetracyclica	1	ST ~ 1 + TriTetracyclica*Treatment + TriTetracyclica*CyberballPhase + Treatment*CyberballPhase + TriTetracyclica:Treatment:CyberballPhase + (1 + Treatment | SbId) + (1 + CyberballPhase | SbId)	Random intercept, random slopes for main effects only	30	3312.86		1
ST	TriTetracyclica	2	ST ~ 1 + TriTetracyclica*Treatment + TriTetracyclica*CyberballPhase + Treatment*CyberballPhase + TriTetracyclica:Treatment:CyberballPhase + (1 + Treatment | SbId) + (1 + CyberballPhase | SbId) + (1 + TriTetracyclica | SbId)	Random intercept, random slopes for main effects and covariate	33	3316.47	-3.60856	1
VRS	TriTetracyclica	1	VRS ~ 1 + TriTetracyclica*Treatment + TriTetracyclica*CyberballPhase + Treatment*CyberballPhase + TriTetracyclica:Treatment:CyberballPhase + (1 + Treatment | SbId) + (1 + CyberballPhase | SbId)	Random intercept, random slopes for main effects only	30	3480.66		1
VRS	TriTetracyclica	2	VRS ~ 1 + TriTetracyclica*Treatment + TriTetracyclica*CyberballPhase + Treatment*CyberballPhase + TriTetracyclica:Treatment:CyberballPhase + (1 + Treatment | SbId) + (1 + CyberballPhase | SbId) + (1 + TriTetracyclica | SbId)	Random intercept, random slopes for main effects and covariate	33	3485.82	-5.15682	1
RR	SSRISNRI	1	RR ~ 1 + SSRISNRI*Treatment + SSRISNRI*CyberballPhase + Treatment*CyberballPhase + SSRISNRI:Treatment:CyberballPhase + (1 + Treatment | SbId) + (1 + CyberballPhase | SbId)	Random intercept, random slopes for main effects only	30	10435		1
RR	SSRISNRI	2	RR ~ 1 + SSRISNRI*Treatment + SSRISNRI*CyberballPhase + Treatment*CyberballPhase + SSRISNRI:Treatment:CyberballPhase + (1 + Treatment | SbId) + (1 + CyberballPhase | SbId) + (1 + SSRISNRI | SbId)	Random intercept, random slopes for main effects and covariate	33	10440.7	-5.69587	1
SDRR	SSRISNRI	1	SDRR ~ 1 + SSRISNRI*Treatment + SSRISNRI*CyberballPhase + Treatment*CyberballPhase + SSRISNRI:Treatment:CyberballPhase + (1 + Treatment | SbId) + (1 + CyberballPhase | SbId)	Random intercept, random slopes for main effects only	30	7383.5		2
SDRR	SSRISNRI	2	SDRR ~ 1 + SSRISNRI*Treatment + SSRISNRI*CyberballPhase + Treatment*CyberballPhase + SSRISNRI:Treatment:CyberballPhase + (1 + Treatment | SbId) + (1 + CyberballPhase | SbId) + (1 + SSRISNRI | SbId)	Random intercept, random slopes for main effects and covariate	33	7381.62	1.88007	2
RMSSD	SSRISNRI	1	RMSSD ~ 1 + SSRISNRI*Treatment + SSRISNRI*CyberballPhase + Treatment*CyberballPhase + SSRISNRI:Treatment:CyberballPhase + (1 + Treatment | SbId) + (1 + CyberballPhase | SbId)	Random intercept, random slopes for main effects only	30	7120.08		2
RMSSD	SSRISNRI	2	RMSSD ~ 1 + SSRISNRI*Treatment + SSRISNRI*CyberballPhase + Treatment*CyberballPhase + SSRISNRI:Treatment:CyberballPhase + (1 + Treatment | SbId) + (1 + CyberballPhase | SbId) + (1 + SSRISNRI | SbId)	Random intercept, random slopes for main effects and covariate	33	7119.98	0.105721	2
lnHF	SSRISNRI	1	lnHF ~ 1 + SSRISNRI*Treatment + SSRISNRI*CyberballPhase + Treatment*CyberballPhase + SSRISNRI:Treatment:CyberballPhase + (1 + Treatment | SbId)	Random intercept, random slopes for main effects only	20	2309.01		1
lnHF	SSRISNRI	2	lnHF ~ 1 + SSRISNRI*Treatment + SSRISNRI*CyberballPhase + Treatment*CyberballPhase + SSRISNRI:Treatment:CyberballPhase + (1 + Treatment | SbId) + (1 + SSRISNRI | SbId)	Random intercept, random slopes for main effects and covariate	23	2313.65	-4.64225	1
EDR	SSRISNRI	1	EDR ~ 1 + SSRISNRI*Treatment + SSRISNRI*CyberballPhase + Treatment*CyberballPhase + SSRISNRI:Treatment:CyberballPhase + (1 + Treatment | SbId)	Random intercept, random slopes for main effects only	20	-3215.01		1
EDR	SSRISNRI	2	EDR ~ 1 + SSRISNRI*Treatment + SSRISNRI*CyberballPhase + Treatment*CyberballPhase + SSRISNRI:Treatment:CyberballPhase + (1 + Treatment | SbId) + (1 + SSRISNRI | SbId)	Random intercept, random slopes for main effects and covariate	23	-3209.21	-5.79556	1
SC	SSRISNRI	1	SC ~ 1 + SSRISNRI*Treatment + SSRISNRI*CyberballPhase + Treatment*CyberballPhase + SSRISNRI:Treatment:CyberballPhase + (1 + Treatment | SbId) + (1 + CyberballPhase | SbId)	Random intercept, random slopes for main effects only	30	2251.5		1
SC	SSRISNRI	2	SC ~ 1 + SSRISNRI*Treatment + SSRISNRI*CyberballPhase + Treatment*CyberballPhase + SSRISNRI:Treatment:CyberballPhase + (1 + Treatment | SbId) + (1 + CyberballPhase | SbId) + (1 + SSRISNRI | SbId)	Random intercept, random slopes for main effects and covariate	33	2255.22	-3.72145	1
ST	SSRISNRI	1	ST ~ 1 + SSRISNRI*Treatment + SSRISNRI*CyberballPhase + Treatment*CyberballPhase + SSRISNRI:Treatment:CyberballPhase + (1 + Treatment | SbId) + (1 + CyberballPhase | SbId)	Random intercept, random slopes for main effects only	30	3319.55		1
ST	SSRISNRI	2	ST ~ 1 + SSRISNRI*Treatment + SSRISNRI*CyberballPhase + Treatment*CyberballPhase + SSRISNRI:Treatment:CyberballPhase + (1 + Treatment | SbId) + (1 + CyberballPhase | SbId) + (1 + SSRISNRI | SbId)	Random intercept, random slopes for main effects and covariate	33	3325.19	-5.64696	1
VRS	SSRISNRI	1	VRS ~ 1 + SSRISNRI*Treatment + SSRISNRI*CyberballPhase + Treatment*CyberballPhase + SSRISNRI:Treatment:CyberballPhase + (1 + Treatment | SbId) + (1 + CyberballPhase | SbId)	Random intercept, random slopes for main effects only	30	3482.55		2
VRS	SSRISNRI	2	VRS ~ 1 + SSRISNRI*Treatment + SSRISNRI*CyberballPhase + Treatment*CyberballPhase + SSRISNRI:Treatment:CyberballPhase + (1 + Treatment | SbId) + (1 + CyberballPhase | SbId) + (1 + SSRISNRI | SbId)	Random intercept, random slopes for main effects and covariate	33	3482.3	0.258325	2
RR	Neuroleptika	1	RR ~ 1 + Neuroleptika*Treatment + Neuroleptika*CyberballPhase + Treatment*CyberballPhase + Neuroleptika:Treatment:CyberballPhase + (1 + Treatment | SbId) + (1 + CyberballPhase | SbId)	Random intercept, random slopes for main effects only	30	10425.5		1
RR	Neuroleptika	2	RR ~ 1 + Neuroleptika*Treatment + Neuroleptika*CyberballPhase + Treatment*CyberballPhase + Neuroleptika:Treatment:CyberballPhase + (1 + Treatment | SbId) + (1 + CyberballPhase | SbId) + (1 + Neuroleptika | SbId)	Random intercept, random slopes for main effects and covariate	33	10431.5	-6	1
SDRR	Neuroleptika	1	SDRR ~ 1 + Neuroleptika*Treatment + Neuroleptika*CyberballPhase + Treatment*CyberballPhase + Neuroleptika:Treatment:CyberballPhase + (1 + Treatment | SbId) + (1 + CyberballPhase | SbId)	Random intercept, random slopes for main effects only	30	7384.58		1
SDRR	Neuroleptika	2	SDRR ~ 1 + Neuroleptika*Treatment + Neuroleptika*CyberballPhase + Treatment*CyberballPhase + Neuroleptika:Treatment:CyberballPhase + (1 + Treatment | SbId) + (1 + CyberballPhase | SbId) + (1 + Neuroleptika | SbId)	Random intercept, random slopes for main effects and covariate	33	7386.06	-1.4846	1
RMSSD	Neuroleptika	1	RMSSD ~ 1 + Neuroleptika*Treatment + Neuroleptika*CyberballPhase + Treatment*CyberballPhase + Neuroleptika:Treatment:CyberballPhase + (1 + Treatment | SbId) + (1 + CyberballPhase | SbId)	Random intercept, random slopes for main effects only	30	7115.32		1
RMSSD	Neuroleptika	2	RMSSD ~ 1 + Neuroleptika*Treatment + Neuroleptika*CyberballPhase + Treatment*CyberballPhase + Neuroleptika:Treatment:CyberballPhase + (1 + Treatment | SbId) + (1 + CyberballPhase | SbId) + (1 + Neuroleptika | SbId)	Random intercept, random slopes for main effects and covariate	33	7115.62	-0.29762	1
lnHF	Neuroleptika	1	lnHF ~ 1 + Neuroleptika*Treatment + Neuroleptika*CyberballPhase + Treatment*CyberballPhase + Neuroleptika:Treatment:CyberballPhase + (1 + Treatment | SbId)	Random intercept, random slopes for main effects only	20	2302.59		1
lnHF	Neuroleptika	2	lnHF ~ 1 + Neuroleptika*Treatment + Neuroleptika*CyberballPhase + Treatment*CyberballPhase + Neuroleptika:Treatment:CyberballPhase + (1 + Treatment | SbId) + (1 + Neuroleptika | SbId)	Random intercept, random slopes for main effects and covariate	23	2303.6	-1.00522	1
EDR	Neuroleptika	1	EDR ~ 1 + Neuroleptika*Treatment + Neuroleptika*CyberballPhase + Treatment*CyberballPhase + Neuroleptika:Treatment:CyberballPhase + (1 + Treatment | SbId)	Random intercept, random slopes for main effects only	20	-3227.41		1
EDR	Neuroleptika	2	EDR ~ 1 + Neuroleptika*Treatment + Neuroleptika*CyberballPhase + Treatment*CyberballPhase + Neuroleptika:Treatment:CyberballPhase + (1 + Treatment | SbId) + (1 + Neuroleptika | SbId)	Random intercept, random slopes for main effects and covariate	23	-3221.52	-5.89035	1
SC	Neuroleptika	1	SC ~ 1 + Neuroleptika*Treatment + Neuroleptika*CyberballPhase + Treatment*CyberballPhase + Neuroleptika:Treatment:CyberballPhase + (1 + Treatment | SbId) + (1 + CyberballPhase | SbId)	Random intercept, random slopes for main effects only	30	2237.56		1
SC	Neuroleptika	2	SC ~ 1 + Neuroleptika*Treatment + Neuroleptika*CyberballPhase + Treatment*CyberballPhase + Neuroleptika:Treatment:CyberballPhase + (1 + Treatment | SbId) + (1 + CyberballPhase | SbId) + (1 + Neuroleptika | SbId)	Random intercept, random slopes for main effects and covariate	33	2240.63	-3.06096	1
ST	Neuroleptika	1	ST ~ 1 + Neuroleptika*Treatment + Neuroleptika*CyberballPhase + Treatment*CyberballPhase + Neuroleptika:Treatment:CyberballPhase + (1 + Treatment | SbId) + (1 + CyberballPhase | SbId)	Random intercept, random slopes for main effects only	30	3302.46		1
ST	Neuroleptika	2	ST ~ 1 + Neuroleptika*Treatment + Neuroleptika*CyberballPhase + Treatment*CyberballPhase + Neuroleptika:Treatment:CyberballPhase + (1 + Treatment | SbId) + (1 + CyberballPhase | SbId) + (1 + Neuroleptika | SbId)	Random intercept, random slopes for main effects and covariate	33	3306.47	-4.00684	1
VRS	Neuroleptika	1	VRS ~ 1 + Neuroleptika*Treatment + Neuroleptika*CyberballPhase + Treatment*CyberballPhase + Neuroleptika:Treatment:CyberballPhase + (1 + Treatment | SbId) + (1 + CyberballPhase | SbId)	Random intercept, random slopes for main effects only	30	3482.05		1
VRS	Neuroleptika	2	VRS ~ 1 + Neuroleptika*Treatment + Neuroleptika*CyberballPhase + Treatment*CyberballPhase + Neuroleptika:Treatment:CyberballPhase + (1 + Treatment | SbId) + (1 + CyberballPhase | SbId) + (1 + Neuroleptika | SbId)	Random intercept, random slopes for main effects and covariate	33	3485.68	-3.62486	1
RR	Antiepileptika	1	RR ~ 1 + Antiepileptika*Treatment + Antiepileptika*CyberballPhase + Treatment*CyberballPhase + Antiepileptika:Treatment:CyberballPhase + (1 + Treatment | SbId) + (1 + CyberballPhase | SbId)	Random intercept, random slopes for main effects only	30	10421.9		1
RR	Antiepileptika	2	RR ~ 1 + Antiepileptika*Treatment + Antiepileptika*CyberballPhase + Treatment*CyberballPhase + Antiepileptika:Treatment:CyberballPhase + (1 + Treatment | SbId) + (1 + CyberballPhase | SbId) + (1 + Antiepileptika | SbId)	Random intercept, random slopes for main effects and covariate	33	10427.9	-5.98402	1
SDRR	Antiepileptika	1	SDRR ~ 1 + Antiepileptika*Treatment + Antiepileptika*CyberballPhase + Treatment*CyberballPhase + Antiepileptika:Treatment:CyberballPhase + (1 + Treatment | SbId) + (1 + CyberballPhase | SbId)	Random intercept, random slopes for main effects only	30	7378.53		1
SDRR	Antiepileptika	2	SDRR ~ 1 + Antiepileptika*Treatment + Antiepileptika*CyberballPhase + Treatment*CyberballPhase + Antiepileptika:Treatment:CyberballPhase + (1 + Treatment | SbId) + (1 + CyberballPhase | SbId) + (1 + Antiepileptika | SbId)	Random intercept, random slopes for main effects and covariate	33	7381.81	-3.28023	1
RMSSD	Antiepileptika	1	RMSSD ~ 1 + Antiepileptika*Treatment + Antiepileptika*CyberballPhase + Treatment*CyberballPhase + Antiepileptika:Treatment:CyberballPhase + (1 + Treatment | SbId) + (1 + CyberballPhase | SbId)	Random intercept, random slopes for main effects only	30	7106.93		2
RMSSD	Antiepileptika	2	RMSSD ~ 1 + Antiepileptika*Treatment + Antiepileptika*CyberballPhase + Treatment*CyberballPhase + Antiepileptika:Treatment:CyberballPhase + (1 + Treatment | SbId) + (1 + CyberballPhase | SbId) + (1 + Antiepileptika | SbId)	Random intercept, random slopes for main effects and covariate	33	7106.21	0.718022	2
lnHF	Antiepileptika	1	lnHF ~ 1 + Antiepileptika*Treatment + Antiepileptika*CyberballPhase + Treatment*CyberballPhase + Antiepileptika:Treatment:CyberballPhase + (1 + Treatment | SbId)	Random intercept, random slopes for main effects only	20	2299.14		1
lnHF	Antiepileptika	2	lnHF ~ 1 + Antiepileptika*Treatment + Antiepileptika*CyberballPhase + Treatment*CyberballPhase + Antiepileptika:Treatment:CyberballPhase + (1 + Treatment | SbId) + (1 + Antiepileptika | SbId)	Random intercept, random slopes for main effects and covariate	23	2305.08	-5.93455	1
EDR	Antiepileptika	1	EDR ~ 1 + Antiepileptika*Treatment + Antiepileptika*CyberballPhase + Treatment*CyberballPhase + Antiepileptika:Treatment:CyberballPhase + (1 + Treatment | SbId)	Random intercept, random slopes for main effects only	20	-3220.89		1
EDR	Antiepileptika	2	EDR ~ 1 + Antiepileptika*Treatment + Antiepileptika*CyberballPhase + Treatment*CyberballPhase + Antiepileptika:Treatment:CyberballPhase + (1 + Treatment | SbId) + (1 + Antiepileptika | SbId)	Random intercept, random slopes for main effects and covariate	23	-3214.89	-5.99805	1
SC	Antiepileptika	1	SC ~ 1 + Antiepileptika*Treatment + Antiepileptika*CyberballPhase + Treatment*CyberballPhase + Antiepileptika:Treatment:CyberballPhase + (1 + Treatment | SbId) + (1 + CyberballPhase | SbId)	Random intercept, random slopes for main effects only	30	2241.97		1
SC	Antiepileptika	2	SC ~ 1 + Antiepileptika*Treatment + Antiepileptika*CyberballPhase + Treatment*CyberballPhase + Antiepileptika:Treatment:CyberballPhase + (1 + Treatment | SbId) + (1 + CyberballPhase | SbId) + (1 + Antiepileptika | SbId)	Random intercept, random slopes for main effects and covariate	33	2245.92	-3.95	1
ST	Antiepileptika	1	ST ~ 1 + Antiepileptika*Treatment + Antiepileptika*CyberballPhase + Treatment*CyberballPhase + Antiepileptika:Treatment:CyberballPhase + (1 + Treatment | SbId) + (1 + CyberballPhase | SbId)	Random intercept, random slopes for main effects only	30	3308.95		1
ST	Antiepileptika	2	ST ~ 1 + Antiepileptika*Treatment + Antiepileptika*CyberballPhase + Treatment*CyberballPhase + Antiepileptika:Treatment:CyberballPhase + (1 + Treatment | SbId) + (1 + CyberballPhase | SbId) + (1 + Antiepileptika | SbId)	Random intercept, random slopes for main effects and covariate	33	3312.99	-4.03578	1
VRS	Antiepileptika	1	VRS ~ 1 + Antiepileptika*Treatment + Antiepileptika*CyberballPhase + Treatment*CyberballPhase + Antiepileptika:Treatment:CyberballPhase + (1 + Treatment | SbId) + (1 + CyberballPhase | SbId)	Random intercept, random slopes for main effects only	30	3474.43		1
VRS	Antiepileptika	2	VRS ~ 1 + Antiepileptika*Treatment + Antiepileptika*CyberballPhase + Treatment*CyberballPhase + Antiepileptika:Treatment:CyberballPhase + (1 + Treatment | SbId) + (1 + CyberballPhase | SbId) + (1 + Antiepileptika | SbId)	Random intercept, random slopes for main effects and covariate	33	3480.37	-5.94057	1
