# Supplementary material for: Autonomic changes as reaction to experimental social stress in an inpatient psychosomatic cohort
Source: Front Psychiatry. 2022 Aug 4;13:817778. doi: 10.3389/fpsyt.2022.817778 (PMC9385984; doi:10.3389/fpsyt.2022.817778)
Supplement: Supplementary Table 5 — Model Parameters of per-Protocol Covariate Analyses. Summary of per-Protocol Hierarchical Linear Model Comparisons Used to Determine Inclusion of Random Slopes for Covariates, in Addition to Fixed Effects, Random Intercept, and Random Slopes as per Supplementary Table 4. Comparisons Were Performed Between not Considering a Random Slope of the Covariate in Addition to the Base Models, and Considering a Random Slope. Positive Delta AIC Indicates Superiority of the Higher (More Complex) Model, Negative the Converse. The Model With the Lower AIC Was Selected; Note That Models With Very low Delta AIC (Below 2) Are Considered Roughly Equivalent. EDR, ECG Derived Respiration; LnHF, High Frequency Power; RMSSD, Square Root of the Mean Squared Differences of Successive RR Intervals; RR, Mean Interval Between two Consecutive RR-Intervals; SC, Skin Conductance; SDRR, Standard Deviation of the Difference Between two Consecutive RR Intervals; ST, Skin Temperature; VRS, Visual Rating Scale (Used to Measure Subjective Stress Level). [file Table_5.XLSX]

## Sheet: Sheet1
DV	Covariate	ModelNumber	Formula	Description	DF	AIC	delta AIC	SelectedModel
RR	Gender	1	RR ~ 1 + Gender*Treatment + Gender*CyberballPhase + Treatment*CyberballPhase + Gender:Treatment:CyberballPhase + (1 + Treatment | SbId) + (1 + CyberballPhase | SbId)	Random intercept, random slopes for main effects only	30	7912.13		1
RR	Gender	2	RR ~ 1 + Gender*Treatment + Gender*CyberballPhase + Treatment*CyberballPhase + Gender:Treatment:CyberballPhase + (1 + Treatment | SbId) + (1 + CyberballPhase | SbId) + (1 + Gender | SbId)	Random intercept, random slopes for main effects and covariate	33	7918.09	-5.96745	1
SDRR	Gender	1	SDRR ~ 1 + Gender*Treatment + Gender*CyberballPhase + Treatment*CyberballPhase + Gender:Treatment:CyberballPhase + (1 + Treatment | SbId) + (1 + CyberballPhase | SbId)	Random intercept, random slopes for main effects only	30	5560.56		1
SDRR	Gender	2	SDRR ~ 1 + Gender*Treatment + Gender*CyberballPhase + Treatment*CyberballPhase + Gender:Treatment:CyberballPhase + (1 + Treatment | SbId) + (1 + CyberballPhase | SbId) + (1 + Gender | SbId)	Random intercept, random slopes for main effects and covariate	33	5566.53	-5.97422	1
RMSSD	Gender	1	RMSSD ~ 1 + Gender*Treatment + Gender*CyberballPhase + Treatment*CyberballPhase + Gender:Treatment:CyberballPhase + (1 + Treatment | SbId) + (1 + CyberballPhase | SbId)	Random intercept, random slopes for main effects only	30	5421.01		1
RMSSD	Gender	2	RMSSD ~ 1 + Gender*Treatment + Gender*CyberballPhase + Treatment*CyberballPhase + Gender:Treatment:CyberballPhase + (1 + Treatment | SbId) + (1 + CyberballPhase | SbId) + (1 + Gender | SbId)	Random intercept, random slopes for main effects and covariate	33	5426.92	-5.90956	1
lnHF	Gender	1	lnHF ~ 1 + Gender*Treatment + Gender*CyberballPhase + Treatment*CyberballPhase + Gender:Treatment:CyberballPhase + (1 + Treatment | SbId) + (1 + CyberballPhase | SbId)	Random intercept, random slopes for main effects only	30	1806.15		1
lnHF	Gender	2	lnHF ~ 1 + Gender*Treatment + Gender*CyberballPhase + Treatment*CyberballPhase + Gender:Treatment:CyberballPhase + (1 + Treatment | SbId) + (1 + CyberballPhase | SbId) + (1 + Gender | SbId)	Random intercept, random slopes for main effects and covariate	33	1812.12	-5.96893	1
EDR	Gender	1	EDR ~ 1 + Gender*Treatment + Gender*CyberballPhase + Treatment*CyberballPhase + Gender:Treatment:CyberballPhase + (1 + Treatment | SbId) + (1 + CyberballPhase | SbId)	Random intercept, random slopes for main effects only	30	-2431.09		1
EDR	Gender	2	EDR ~ 1 + Gender*Treatment + Gender*CyberballPhase + Treatment*CyberballPhase + Gender:Treatment:CyberballPhase + (1 + Treatment | SbId) + (1 + CyberballPhase | SbId) + (1 + Gender | SbId)	Random intercept, random slopes for main effects and covariate	33	-2425.68	-5.40494	1
SC	Gender	1	SC ~ 1 + Gender*Treatment + Gender*CyberballPhase + Treatment*CyberballPhase + Gender:Treatment:CyberballPhase + (1 + Treatment | SbId) + (1 + CyberballPhase | SbId)	Random intercept, random slopes for main effects only	30	1683.32		1
SC	Gender	2	SC ~ 1 + Gender*Treatment + Gender*CyberballPhase + Treatment*CyberballPhase + Gender:Treatment:CyberballPhase + (1 + Treatment | SbId) + (1 + CyberballPhase | SbId) + (1 + Gender | SbId)	Random intercept, random slopes for main effects and covariate	33	1688.14	-4.81784	1
ST	Gender	1	ST ~ 1 + Gender*Treatment + Gender*CyberballPhase + Treatment*CyberballPhase + Gender:Treatment:CyberballPhase + (1 + Treatment | SbId) + (1 + CyberballPhase | SbId)	Random intercept, random slopes for main effects only	30	2481.25		1
ST	Gender	2	ST ~ 1 + Gender*Treatment + Gender*CyberballPhase + Treatment*CyberballPhase + Gender:Treatment:CyberballPhase + (1 + Treatment | SbId) + (1 + CyberballPhase | SbId) + (1 + Gender | SbId)	Random intercept, random slopes for main effects and covariate	33	2482.72	-1.4639	1
VRS	Gender	1	VRS ~ 1 + Gender*Treatment + Gender*CyberballPhase + Treatment*CyberballPhase + Gender:Treatment:CyberballPhase + (1 + Treatment | SbId) + (1 + CyberballPhase | SbId)	Random intercept, random slopes for main effects only	30	2691.72		1
VRS	Gender	2	VRS ~ 1 + Gender*Treatment + Gender*CyberballPhase + Treatment*CyberballPhase + Gender:Treatment:CyberballPhase + (1 + Treatment | SbId) + (1 + CyberballPhase | SbId) + (1 + Gender | SbId)	Random intercept, random slopes for main effects and covariate	33	2697.72	-5.99751	1
RR	BMI	1	RR ~ 1 + Treatment*BMI + Treatment*CyberballPhase + BMI*CyberballPhase + Treatment:BMI:CyberballPhase + (1 + Treatment | SbId) + (1 + CyberballPhase | SbId)	Random intercept, random slopes for main effects only	30	7944.08		1
RR	BMI	2	RR ~ 1 + Treatment*BMI + Treatment*CyberballPhase + BMI*CyberballPhase + Treatment:BMI:CyberballPhase + (1 + Treatment | SbId) + (1 + CyberballPhase | SbId) + (1 + BMI | SbId)	Random intercept, random slopes for main effects and covariate	33	7947.92	-3.8386	1
SDRR	BMI	1	SDRR ~ 1 + Treatment*BMI + Treatment*CyberballPhase + BMI*CyberballPhase + Treatment:BMI:CyberballPhase + (1 + Treatment | SbId) + (1 + CyberballPhase | SbId)	Random intercept, random slopes for main effects only	30	5592.26		1
SDRR	BMI	2	SDRR ~ 1 + Treatment*BMI + Treatment*CyberballPhase + BMI*CyberballPhase + Treatment:BMI:CyberballPhase + (1 + Treatment | SbId) + (1 + CyberballPhase | SbId) + (1 + BMI | SbId)	Random intercept, random slopes for main effects and covariate	33	5595.94	-3.67462	1
RMSSD	BMI	1	RMSSD ~ 1 + Treatment*BMI + Treatment*CyberballPhase + BMI*CyberballPhase + Treatment:BMI:CyberballPhase + (1 + Treatment | SbId) + (1 + CyberballPhase | SbId)	Random intercept, random slopes for main effects only	30	5450.33		1
RMSSD	BMI	2	RMSSD ~ 1 + Treatment*BMI + Treatment*CyberballPhase + BMI*CyberballPhase + Treatment:BMI:CyberballPhase + (1 + Treatment | SbId) + (1 + CyberballPhase | SbId) + (1 + BMI | SbId)	Random intercept, random slopes for main effects and covariate	33	5452.13	-1.80103	1
lnHF	BMI	1	lnHF ~ 1 + Treatment*BMI + Treatment*CyberballPhase + BMI*CyberballPhase + Treatment:BMI:CyberballPhase + (1 + Treatment | SbId) + (1 + CyberballPhase | SbId)	Random intercept, random slopes for main effects only	30	1832.44		1
lnHF	BMI	2	lnHF ~ 1 + Treatment*BMI + Treatment*CyberballPhase + BMI*CyberballPhase + Treatment:BMI:CyberballPhase + (1 + Treatment | SbId) + (1 + CyberballPhase | SbId) + (1 + BMI | SbId)	Random intercept, random slopes for main effects and covariate	33	1838.44	-6	1
EDR	BMI	1	EDR ~ 1 + Treatment*BMI + Treatment*CyberballPhase + BMI*CyberballPhase + Treatment:BMI:CyberballPhase + (1 + Treatment | SbId) + (1 + CyberballPhase | SbId)	Random intercept, random slopes for main effects only	30	-2379.41		1
EDR	BMI	2	EDR ~ 1 + Treatment*BMI + Treatment*CyberballPhase + BMI*CyberballPhase + Treatment:BMI:CyberballPhase + (1 + Treatment | SbId) + (1 + CyberballPhase | SbId) + (1 + BMI | SbId)	Random intercept, random slopes for main effects and covariate	33	-2376.5	-2.90975	1
SC	BMI	1	SC ~ 1 + Treatment*BMI + Treatment*CyberballPhase + BMI*CyberballPhase + Treatment:BMI:CyberballPhase + (1 + Treatment | SbId) + (1 + CyberballPhase | SbId)	Random intercept, random slopes for main effects only	30	1722.02		1
SC	BMI	2	SC ~ 1 + Treatment*BMI + Treatment*CyberballPhase + BMI*CyberballPhase + Treatment:BMI:CyberballPhase + (1 + Treatment | SbId) + (1 + CyberballPhase | SbId) + (1 + BMI | SbId)	Random intercept, random slopes for main effects and covariate	33	1727.42	-5.39698	1
ST	BMI	1	ST ~ 1 + Treatment*BMI + Treatment*CyberballPhase + BMI*CyberballPhase + Treatment:BMI:CyberballPhase + (1 + Treatment | SbId) + (1 + CyberballPhase | SbId)	Random intercept, random slopes for main effects only	30	2516.66		1
ST	BMI	2	ST ~ 1 + Treatment*BMI + Treatment*CyberballPhase + BMI*CyberballPhase + Treatment:BMI:CyberballPhase + (1 + Treatment | SbId) + (1 + CyberballPhase | SbId) + (1 + BMI | SbId)	Random intercept, random slopes for main effects and covariate	33	2519.17	-2.51148	1
VRS	BMI	1	VRS ~ 1 + Treatment*BMI + Treatment*CyberballPhase + BMI*CyberballPhase + Treatment:BMI:CyberballPhase + (1 + Treatment | SbId) + (1 + CyberballPhase | SbId)	Random intercept, random slopes for main effects only	30	2711.01		1
VRS	BMI	2	VRS ~ 1 + Treatment*BMI + Treatment*CyberballPhase + BMI*CyberballPhase + Treatment:BMI:CyberballPhase + (1 + Treatment | SbId) + (1 + CyberballPhase | SbId) + (1 + BMI | SbId)	Random intercept, random slopes for main effects and covariate	33	2717.01	-6	1
RR	DaysInTreatment	1	RR ~ 1 + Treatment*DaysInTreatment + Treatment*CyberballPhase + DaysInTreatment*CyberballPhase + Treatment:DaysInTreatment:CyberballPhase + (1 + Treatment | SbId) + (1 + CyberballPhase | SbId)	Random intercept, random slopes for main effects only	30	7961.7		1
RR	DaysInTreatment	2	RR ~ 1 + Treatment*DaysInTreatment + Treatment*CyberballPhase + DaysInTreatment*CyberballPhase + Treatment:DaysInTreatment:CyberballPhase + (1 + Treatment | SbId) + (1 + CyberballPhase | SbId) + (1 + DaysInTreatment | SbId)	Random intercept, random slopes for main effects and covariate	33	7962.88	-1.17697	1
SDRR	DaysInTreatment	1	SDRR ~ 1 + Treatment*DaysInTreatment + Treatment*CyberballPhase + DaysInTreatment*CyberballPhase + Treatment:DaysInTreatment:CyberballPhase + (1 + Treatment | SbId) + (1 + CyberballPhase | SbId)	Random intercept, random slopes for main effects only	30	5602.58		1
SDRR	DaysInTreatment	2	SDRR ~ 1 + Treatment*DaysInTreatment + Treatment*CyberballPhase + DaysInTreatment*CyberballPhase + Treatment:DaysInTreatment:CyberballPhase + (1 + Treatment | SbId) + (1 + CyberballPhase | SbId) + (1 + DaysInTreatment | SbId)	Random intercept, random slopes for main effects and covariate	33	5602.96	-0.384859	1
RMSSD	DaysInTreatment	1	RMSSD ~ 1 + Treatment*DaysInTreatment + Treatment*CyberballPhase + DaysInTreatment*CyberballPhase + Treatment:DaysInTreatment:CyberballPhase + (1 + Treatment | SbId) + (1 + CyberballPhase | SbId)	Random intercept, random slopes for main effects only	30	5467.7		2
RMSSD	DaysInTreatment	2	RMSSD ~ 1 + Treatment*DaysInTreatment + Treatment*CyberballPhase + DaysInTreatment*CyberballPhase + Treatment:DaysInTreatment:CyberballPhase + (1 + Treatment | SbId) + (1 + CyberballPhase | SbId) + (1 + DaysInTreatment | SbId)	Random intercept, random slopes for main effects and covariate	33	5467.02	0.684736	2
lnHF	DaysInTreatment	1	lnHF ~ 1 + Treatment*DaysInTreatment + Treatment*CyberballPhase + DaysInTreatment*CyberballPhase + Treatment:DaysInTreatment:CyberballPhase + (1 + Treatment | SbId) + (1 + CyberballPhase | SbId)	Random intercept, random slopes for main effects only	30	1860.92		1
lnHF	DaysInTreatment	2	lnHF ~ 1 + Treatment*DaysInTreatment + Treatment*CyberballPhase + DaysInTreatment*CyberballPhase + Treatment:DaysInTreatment:CyberballPhase + (1 + Treatment | SbId) + (1 + CyberballPhase | SbId) + (1 + DaysInTreatment | SbId)	Random intercept, random slopes for main effects and covariate	33	1866.24	-5.31449	1
EDR	DaysInTreatment	1	EDR ~ 1 + Treatment*DaysInTreatment + Treatment*CyberballPhase + DaysInTreatment*CyberballPhase + Treatment:DaysInTreatment:CyberballPhase + (1 + Treatment | SbId) + (1 + CyberballPhase | SbId)	Random intercept, random slopes for main effects only	30	-2366.47		1
EDR	DaysInTreatment	2	EDR ~ 1 + Treatment*DaysInTreatment + Treatment*CyberballPhase + DaysInTreatment*CyberballPhase + Treatment:DaysInTreatment:CyberballPhase + (1 + Treatment | SbId) + (1 + CyberballPhase | SbId) + (1 + DaysInTreatment | SbId)	Random intercept, random slopes for main effects and covariate	33	-2361.69	-4.78277	1
SC	DaysInTreatment	1	SC ~ 1 + Treatment*DaysInTreatment + Treatment*CyberballPhase + DaysInTreatment*CyberballPhase + Treatment:DaysInTreatment:CyberballPhase + (1 + Treatment | SbId) + (1 + CyberballPhase | SbId)	Random intercept, random slopes for main effects only	30	1732.87		1
SC	DaysInTreatment	2	SC ~ 1 + Treatment*DaysInTreatment + Treatment*CyberballPhase + DaysInTreatment*CyberballPhase + Treatment:DaysInTreatment:CyberballPhase + (1 + Treatment | SbId) + (1 + CyberballPhase | SbId) + (1 + DaysInTreatment | SbId)	Random intercept, random slopes for main effects and covariate	33	1734.87	-2.00049	1
ST	DaysInTreatment	1	ST ~ 1 + Treatment*DaysInTreatment + Treatment*CyberballPhase + DaysInTreatment*CyberballPhase + Treatment:DaysInTreatment:CyberballPhase + (1 + Treatment | SbId) + (1 + CyberballPhase | SbId)	Random intercept, random slopes for main effects only	30	2536.76		1
ST	DaysInTreatment	2	ST ~ 1 + Treatment*DaysInTreatment + Treatment*CyberballPhase + DaysInTreatment*CyberballPhase + Treatment:DaysInTreatment:CyberballPhase + (1 + Treatment | SbId) + (1 + CyberballPhase | SbId) + (1 + DaysInTreatment | SbId)	Random intercept, random slopes for main effects and covariate	33	2538.2	-1.44114	1
VRS	DaysInTreatment	1	VRS ~ 1 + Treatment*DaysInTreatment + Treatment*CyberballPhase + DaysInTreatment*CyberballPhase + Treatment:DaysInTreatment:CyberballPhase + (1 + Treatment | SbId) + (1 + CyberballPhase | SbId)	Random intercept, random slopes for main effects only	30	2743.82		1
VRS	DaysInTreatment	2	VRS ~ 1 + Treatment*DaysInTreatment + Treatment*CyberballPhase + DaysInTreatment*CyberballPhase + Treatment:DaysInTreatment:CyberballPhase + (1 + Treatment | SbId) + (1 + CyberballPhase | SbId) + (1 + DaysInTreatment | SbId)	Random intercept, random slopes for main effects and covariate	33	2746.42	-2.60337	1
RR	Age	1	RR ~ 1 + Treatment*Age + Treatment*CyberballPhase + Age*CyberballPhase + Treatment:Age:CyberballPhase + (1 + Treatment | SbId) + (1 + CyberballPhase | SbId)	Random intercept, random slopes for main effects only	30	7939.2		1
RR	Age	2	RR ~ 1 + Treatment*Age + Treatment*CyberballPhase + Age*CyberballPhase + Treatment:Age:CyberballPhase + (1 + Treatment | SbId) + (1 + CyberballPhase | SbId) + (1 + Age | SbId)	Random intercept, random slopes for main effects and covariate	33	7944.93	-5.7325	1
SDRR	Age	1	SDRR ~ 1 + Treatment*Age + Treatment*CyberballPhase + Age*CyberballPhase + Treatment:Age:CyberballPhase + (1 + Treatment | SbId) + (1 + CyberballPhase | SbId)	Random intercept, random slopes for main effects only	30	5579.08		2
SDRR	Age	2	SDRR ~ 1 + Treatment*Age + Treatment*CyberballPhase + Age*CyberballPhase + Treatment:Age:CyberballPhase + (1 + Treatment | SbId) + (1 + CyberballPhase | SbId) + (1 + Age | SbId)	Random intercept, random slopes for main effects and covariate	33	5568.05	11.0317	2
RMSSD	Age	1	RMSSD ~ 1 + Treatment*Age + Treatment*CyberballPhase + Age*CyberballPhase + Treatment:Age:CyberballPhase + (1 + Treatment | SbId) + (1 + CyberballPhase | SbId)	Random intercept, random slopes for main effects only	30	5448.78		2
RMSSD	Age	2	RMSSD ~ 1 + Treatment*Age + Treatment*CyberballPhase + Age*CyberballPhase + Treatment:Age:CyberballPhase + (1 + Treatment | SbId) + (1 + CyberballPhase | SbId) + (1 + Age | SbId)	Random intercept, random slopes for main effects and covariate	33	5441.35	7.431	2
lnHF	Age	1	lnHF ~ 1 + Treatment*Age + Treatment*CyberballPhase + Age*CyberballPhase + Treatment:Age:CyberballPhase + (1 + Treatment | SbId) + (1 + CyberballPhase | SbId)	Random intercept, random slopes for main effects only	30	1833.65		1
lnHF	Age	2	lnHF ~ 1 + Treatment*Age + Treatment*CyberballPhase + Age*CyberballPhase + Treatment:Age:CyberballPhase + (1 + Treatment | SbId) + (1 + CyberballPhase | SbId) + (1 + Age | SbId)	Random intercept, random slopes for main effects and covariate	33	1839	-5.35122	1
EDR	Age	1	EDR ~ 1 + Treatment*Age + Treatment*CyberballPhase + Age*CyberballPhase + Treatment:Age:CyberballPhase + (1 + Treatment | SbId) + (1 + CyberballPhase | SbId)	Random intercept, random slopes for main effects only	30	-2398.06		1
EDR	Age	2	EDR ~ 1 + Treatment*Age + Treatment*CyberballPhase + Age*CyberballPhase + Treatment:Age:CyberballPhase + (1 + Treatment | SbId) + (1 + CyberballPhase | SbId) + (1 + Age | SbId)	Random intercept, random slopes for main effects and covariate	33	-2395.34	-2.71705	1
SC	Age	1	SC ~ 1 + Treatment*Age + Treatment*CyberballPhase + Age*CyberballPhase + Treatment:Age:CyberballPhase + (1 + Treatment | SbId) + (1 + CyberballPhase | SbId)	Random intercept, random slopes for main effects only	30	1715.27		2
SC	Age	2	SC ~ 1 + Treatment*Age + Treatment*CyberballPhase + Age*CyberballPhase + Treatment:Age:CyberballPhase + (1 + Treatment | SbId) + (1 + CyberballPhase | SbId) + (1 + Age | SbId)	Random intercept, random slopes for main effects and covariate	33	1706.75	8.51767	2
ST	Age	1	ST ~ 1 + Treatment*Age + Treatment*CyberballPhase + Age*CyberballPhase + Treatment:Age:CyberballPhase + (1 + Treatment | SbId) + (1 + CyberballPhase | SbId)	Random intercept, random slopes for main effects only	30	2537.95		1
ST	Age	2	ST ~ 1 + Treatment*Age + Treatment*CyberballPhase + Age*CyberballPhase + Treatment:Age:CyberballPhase + (1 + Treatment | SbId) + (1 + CyberballPhase | SbId) + (1 + Age | SbId)	Random intercept, random slopes for main effects and covariate	33	2543.4	-5.45061	1
VRS	Age	1	VRS ~ 1 + Treatment*Age + Treatment*CyberballPhase + Age*CyberballPhase + Treatment:Age:CyberballPhase + (1 + Treatment | SbId) + (1 + CyberballPhase | SbId)	Random intercept, random slopes for main effects only	30	2749.45		1
VRS	Age	2	VRS ~ 1 + Treatment*Age + Treatment*CyberballPhase + Age*CyberballPhase + Treatment:Age:CyberballPhase + (1 + Treatment | SbId) + (1 + CyberballPhase | SbId) + (1 + Age | SbId)	Random intercept, random slopes for main effects and covariate	33	2753.99	-4.54778	1
RR	Setting	1	RR ~ 1 + Setting*Treatment + Setting*CyberballPhase + Treatment*CyberballPhase + Setting:Treatment:CyberballPhase + (1 + Treatment | SbId) + (1 + CyberballPhase | SbId)	Random intercept, random slopes for main effects only	30	7906.47		1
RR	Setting	2	RR ~ 1 + Setting*Treatment + Setting*CyberballPhase + Treatment*CyberballPhase + Setting:Treatment:CyberballPhase + (1 + Treatment | SbId) + (1 + CyberballPhase | SbId) + (1 + Setting | SbId)	Random intercept, random slopes for main effects and covariate	33	7912.24	-5.76166	1
SDRR	Setting	1	SDRR ~ 1 + Setting*Treatment + Setting*CyberballPhase + Treatment*CyberballPhase + Setting:Treatment:CyberballPhase + (1 + Treatment | SbId) + (1 + CyberballPhase | SbId)	Random intercept, random slopes for main effects only	30	5556.22		2
SDRR	Setting	2	SDRR ~ 1 + Setting*Treatment + Setting*CyberballPhase + Treatment*CyberballPhase + Setting:Treatment:CyberballPhase + (1 + Treatment | SbId) + (1 + CyberballPhase | SbId) + (1 + Setting | SbId)	Random intercept, random slopes for main effects and covariate	33	5555.36	0.855849	2
RMSSD	Setting	1	RMSSD ~ 1 + Setting*Treatment + Setting*CyberballPhase + Treatment*CyberballPhase + Setting:Treatment:CyberballPhase + (1 + Treatment | SbId) + (1 + CyberballPhase | SbId)	Random intercept, random slopes for main effects only	30	5416.27		2
RMSSD	Setting	2	RMSSD ~ 1 + Setting*Treatment + Setting*CyberballPhase + Treatment*CyberballPhase + Setting:Treatment:CyberballPhase + (1 + Treatment | SbId) + (1 + CyberballPhase | SbId) + (1 + Setting | SbId)	Random intercept, random slopes for main effects and covariate	33	5413.11	3.16169	2
lnHF	Setting	1	lnHF ~ 1 + Setting*Treatment + Setting*CyberballPhase + Treatment*CyberballPhase + Setting:Treatment:CyberballPhase + (1 + Treatment | SbId) + (1 + CyberballPhase | SbId)	Random intercept, random slopes for main effects only	30	1802.84		1
lnHF	Setting	2	lnHF ~ 1 + Setting*Treatment + Setting*CyberballPhase + Treatment*CyberballPhase + Setting:Treatment:CyberballPhase + (1 + Treatment | SbId) + (1 + CyberballPhase | SbId) + (1 + Setting | SbId)	Random intercept, random slopes for main effects and covariate	33	1805.61	-2.76739	1
EDR	Setting	1	EDR ~ 1 + Setting*Treatment + Setting*CyberballPhase + Treatment*CyberballPhase + Setting:Treatment:CyberballPhase + (1 + Treatment | SbId) + (1 + CyberballPhase | SbId)	Random intercept, random slopes for main effects only	30	-2435.13		1
EDR	Setting	2	EDR ~ 1 + Setting*Treatment + Setting*CyberballPhase + Treatment*CyberballPhase + Setting:Treatment:CyberballPhase + (1 + Treatment | SbId) + (1 + CyberballPhase | SbId) + (1 + Setting | SbId)	Random intercept, random slopes for main effects and covariate	33	-2429.18	-5.94618	1
SC	Setting	1	SC ~ 1 + Setting*Treatment + Setting*CyberballPhase + Treatment*CyberballPhase + Setting:Treatment:CyberballPhase + (1 + Treatment | SbId) + (1 + CyberballPhase | SbId)	Random intercept, random slopes for main effects only	30	1674.67		1
SC	Setting	2	SC ~ 1 + Setting*Treatment + Setting*CyberballPhase + Treatment*CyberballPhase + Setting:Treatment:CyberballPhase + (1 + Treatment | SbId) + (1 + CyberballPhase | SbId) + (1 + Setting | SbId)	Random intercept, random slopes for main effects and covariate	33	1679.95	-5.2757	1
ST	Setting	1	ST ~ 1 + Setting*Treatment + Setting*CyberballPhase + Treatment*CyberballPhase + Setting:Treatment:CyberballPhase + (1 + Treatment | SbId) + (1 + CyberballPhase | SbId)	Random intercept, random slopes for main effects only	30	2484.88		1
ST	Setting	2	ST ~ 1 + Setting*Treatment + Setting*CyberballPhase + Treatment*CyberballPhase + Setting:Treatment:CyberballPhase + (1 + Treatment | SbId) + (1 + CyberballPhase | SbId) + (1 + Setting | SbId)	Random intercept, random slopes for main effects and covariate	33	2489.75	-4.87226	1
VRS	Setting	1	VRS ~ 1 + Setting*Treatment + Setting*CyberballPhase + Treatment*CyberballPhase + Setting:Treatment:CyberballPhase + (1 + Treatment | SbId) + (1 + CyberballPhase | SbId)	Random intercept, random slopes for main effects only	30	2689.33		1
VRS	Setting	2	VRS ~ 1 + Setting*Treatment + Setting*CyberballPhase + Treatment*CyberballPhase + Setting:Treatment:CyberballPhase + (1 + Treatment | SbId) + (1 + CyberballPhase | SbId) + (1 + Setting | SbId)	Random intercept, random slopes for main effects and covariate	33	2695.29	-5.95868	1
RR	AffectiveDisorders	1	RR ~ 1 + AffectiveDisorders*Treatment + AffectiveDisorders*CyberballPhase + Treatment*CyberballPhase + AffectiveDisorders:Treatment:CyberballPhase + (1 + Treatment | SbId) + (1 + CyberballPhase | SbId)	Random intercept, random slopes for main effects only	30	7906.93		1
RR	AffectiveDisorders	2	RR ~ 1 + AffectiveDisorders*Treatment + AffectiveDisorders*CyberballPhase + Treatment*CyberballPhase + AffectiveDisorders:Treatment:CyberballPhase + (1 + Treatment | SbId) + (1 + CyberballPhase | SbId) + (1 + AffectiveDisorders | SbId)	Random intercept, random slopes for main effects and covariate	33	7912.91	-5.97887	1
SDRR	AffectiveDisorders	1	SDRR ~ 1 + AffectiveDisorders*Treatment + AffectiveDisorders*CyberballPhase + Treatment*CyberballPhase + AffectiveDisorders:Treatment:CyberballPhase + (1 + Treatment | SbId) + (1 + CyberballPhase | SbId)	Random intercept, random slopes for main effects only	30	5560.27		1
SDRR	AffectiveDisorders	2	SDRR ~ 1 + AffectiveDisorders*Treatment + AffectiveDisorders*CyberballPhase + Treatment*CyberballPhase + AffectiveDisorders:Treatment:CyberballPhase + (1 + Treatment | SbId) + (1 + CyberballPhase | SbId) + (1 + AffectiveDisorders | SbId)	Random intercept, random slopes for main effects and covariate	33	5566.23	-5.96569	1
RMSSD	AffectiveDisorders	1	RMSSD ~ 1 + AffectiveDisorders*Treatment + AffectiveDisorders*CyberballPhase + Treatment*CyberballPhase + AffectiveDisorders:Treatment:CyberballPhase + (1 + Treatment | SbId) + (1 + CyberballPhase | SbId)	Random intercept, random slopes for main effects only	30	5420.07		1
RMSSD	AffectiveDisorders	2	RMSSD ~ 1 + AffectiveDisorders*Treatment + AffectiveDisorders*CyberballPhase + Treatment*CyberballPhase + AffectiveDisorders:Treatment:CyberballPhase + (1 + Treatment | SbId) + (1 + CyberballPhase | SbId) + (1 + AffectiveDisorders | SbId)	Random intercept, random slopes for main effects and covariate	33	5425.65	-5.57426	1
lnHF	AffectiveDisorders	1	lnHF ~ 1 + AffectiveDisorders*Treatment + AffectiveDisorders*CyberballPhase + Treatment*CyberballPhase + AffectiveDisorders:Treatment:CyberballPhase + (1 + Treatment | SbId) + (1 + CyberballPhase | SbId)	Random intercept, random slopes for main effects only	30	1809.06		1
lnHF	AffectiveDisorders	2	lnHF ~ 1 + AffectiveDisorders*Treatment + AffectiveDisorders*CyberballPhase + Treatment*CyberballPhase + AffectiveDisorders:Treatment:CyberballPhase + (1 + Treatment | SbId) + (1 + CyberballPhase | SbId) + (1 + AffectiveDisorders | SbId)	Random intercept, random slopes for main effects and covariate	33	1815.06	-6	1
EDR	AffectiveDisorders	1	EDR ~ 1 + AffectiveDisorders*Treatment + AffectiveDisorders*CyberballPhase + Treatment*CyberballPhase + AffectiveDisorders:Treatment:CyberballPhase + (1 + Treatment | SbId) + (1 + CyberballPhase | SbId)	Random intercept, random slopes for main effects only	30	-2422.08		1
EDR	AffectiveDisorders	2	EDR ~ 1 + AffectiveDisorders*Treatment + AffectiveDisorders*CyberballPhase + Treatment*CyberballPhase + AffectiveDisorders:Treatment:CyberballPhase + (1 + Treatment | SbId) + (1 + CyberballPhase | SbId) + (1 + AffectiveDisorders | SbId)	Random intercept, random slopes for main effects and covariate	33	-2416.55	-5.53481	1
SC	AffectiveDisorders	1	SC ~ 1 + AffectiveDisorders*Treatment + AffectiveDisorders*CyberballPhase + Treatment*CyberballPhase + AffectiveDisorders:Treatment:CyberballPhase + (1 + Treatment | SbId) + (1 + CyberballPhase | SbId)	Random intercept, random slopes for main effects only	30	1680.37		1
SC	AffectiveDisorders	2	SC ~ 1 + AffectiveDisorders*Treatment + AffectiveDisorders*CyberballPhase + Treatment*CyberballPhase + AffectiveDisorders:Treatment:CyberballPhase + (1 + Treatment | SbId) + (1 + CyberballPhase | SbId) + (1 + AffectiveDisorders | SbId)	Random intercept, random slopes for main effects and covariate	33	1681.86	-1.49796	1
ST	AffectiveDisorders	1	ST ~ 1 + AffectiveDisorders*Treatment + AffectiveDisorders*CyberballPhase + Treatment*CyberballPhase + AffectiveDisorders:Treatment:CyberballPhase + (1 + Treatment | SbId) + (1 + CyberballPhase | SbId)	Random intercept, random slopes for main effects only	30	2488.04		1
ST	AffectiveDisorders	2	ST ~ 1 + AffectiveDisorders*Treatment + AffectiveDisorders*CyberballPhase + Treatment*CyberballPhase + AffectiveDisorders:Treatment:CyberballPhase + (1 + Treatment | SbId) + (1 + CyberballPhase | SbId) + (1 + AffectiveDisorders | SbId)	Random intercept, random slopes for main effects and covariate	33	2493.59	-5.54758	1
VRS	AffectiveDisorders	1	VRS ~ 1 + AffectiveDisorders*Treatment + AffectiveDisorders*CyberballPhase + Treatment*CyberballPhase + AffectiveDisorders:Treatment:CyberballPhase + (1 + Treatment | SbId) + (1 + CyberballPhase | SbId)	Random intercept, random slopes for main effects only	30	2696.31		1
VRS	AffectiveDisorders	2	VRS ~ 1 + AffectiveDisorders*Treatment + AffectiveDisorders*CyberballPhase + Treatment*CyberballPhase + AffectiveDisorders:Treatment:CyberballPhase + (1 + Treatment | SbId) + (1 + CyberballPhase | SbId) + (1 + AffectiveDisorders | SbId)	Random intercept, random slopes for main effects and covariate	33	2700.65	-4.34591	1
RR	SomatoformDisorders	1	RR ~ 1 + SomatoformDisorders*Treatment + SomatoformDisorders*CyberballPhase + Treatment*CyberballPhase + SomatoformDisorders:Treatment:CyberballPhase + (1 + Treatment | SbId) + (1 + CyberballPhase | SbId)	Random intercept, random slopes for main effects only	30	7910.43		1
RR	SomatoformDisorders	2	RR ~ 1 + SomatoformDisorders*Treatment + SomatoformDisorders*CyberballPhase + Treatment*CyberballPhase + SomatoformDisorders:Treatment:CyberballPhase + (1 + Treatment | SbId) + (1 + CyberballPhase | SbId) + (1 + SomatoformDisorders | SbId)	Random intercept, random slopes for main effects and covariate	33	7916.36	-5.92294	1
SDRR	SomatoformDisorders	1	SDRR ~ 1 + SomatoformDisorders*Treatment + SomatoformDisorders*CyberballPhase + Treatment*CyberballPhase + SomatoformDisorders:Treatment:CyberballPhase + (1 + Treatment | SbId) + (1 + CyberballPhase | SbId)	Random intercept, random slopes for main effects only	30	5559.42		1
SDRR	SomatoformDisorders	2	SDRR ~ 1 + SomatoformDisorders*Treatment + SomatoformDisorders*CyberballPhase + Treatment*CyberballPhase + SomatoformDisorders:Treatment:CyberballPhase + (1 + Treatment | SbId) + (1 + CyberballPhase | SbId) + (1 + SomatoformDisorders | SbId)	Random intercept, random slopes for main effects and covariate	33	5565	-5.58249	1
RMSSD	SomatoformDisorders	1	RMSSD ~ 1 + SomatoformDisorders*Treatment + SomatoformDisorders*CyberballPhase + Treatment*CyberballPhase + SomatoformDisorders:Treatment:CyberballPhase + (1 + Treatment | SbId) + (1 + CyberballPhase | SbId)	Random intercept, random slopes for main effects only	30	5419.6		1
RMSSD	SomatoformDisorders	2	RMSSD ~ 1 + SomatoformDisorders*Treatment + SomatoformDisorders*CyberballPhase + Treatment*CyberballPhase + SomatoformDisorders:Treatment:CyberballPhase + (1 + Treatment | SbId) + (1 + CyberballPhase | SbId) + (1 + SomatoformDisorders | SbId)	Random intercept, random slopes for main effects and covariate	33	5425.6	-6	1
lnHF	SomatoformDisorders	1	lnHF ~ 1 + SomatoformDisorders*Treatment + SomatoformDisorders*CyberballPhase + Treatment*CyberballPhase + SomatoformDisorders:Treatment:CyberballPhase + (1 + Treatment | SbId) + (1 + CyberballPhase | SbId)	Random intercept, random slopes for main effects only	30	1809.36		1
lnHF	SomatoformDisorders	2	lnHF ~ 1 + SomatoformDisorders*Treatment + SomatoformDisorders*CyberballPhase + Treatment*CyberballPhase + SomatoformDisorders:Treatment:CyberballPhase + (1 + Treatment | SbId) + (1 + CyberballPhase | SbId) + (1 + SomatoformDisorders | SbId)	Random intercept, random slopes for main effects and covariate	33	1815.31	-5.94912	1
EDR	SomatoformDisorders	1	EDR ~ 1 + SomatoformDisorders*Treatment + SomatoformDisorders*CyberballPhase + Treatment*CyberballPhase + SomatoformDisorders:Treatment:CyberballPhase + (1 + Treatment | SbId) + (1 + CyberballPhase | SbId)	Random intercept, random slopes for main effects only	30	-2422.48		1
EDR	SomatoformDisorders	2	EDR ~ 1 + SomatoformDisorders*Treatment + SomatoformDisorders*CyberballPhase + Treatment*CyberballPhase + SomatoformDisorders:Treatment:CyberballPhase + (1 + Treatment | SbId) + (1 + CyberballPhase | SbId) + (1 + SomatoformDisorders | SbId)	Random intercept, random slopes for main effects and covariate	33	-2416.49	-5.98199	1
SC	SomatoformDisorders	1	SC ~ 1 + SomatoformDisorders*Treatment + SomatoformDisorders*CyberballPhase + Treatment*CyberballPhase + SomatoformDisorders:Treatment:CyberballPhase + (1 + Treatment | SbId) + (1 + CyberballPhase | SbId)	Random intercept, random slopes for main effects only	30	1678.78		2
SC	SomatoformDisorders	2	SC ~ 1 + SomatoformDisorders*Treatment + SomatoformDisorders*CyberballPhase + Treatment*CyberballPhase + SomatoformDisorders:Treatment:CyberballPhase + (1 + Treatment | SbId) + (1 + CyberballPhase | SbId) + (1 + SomatoformDisorders | SbId)	Random intercept, random slopes for main effects and covariate	33	1673.18	5.60581	2
ST	SomatoformDisorders	1	ST ~ 1 + SomatoformDisorders*Treatment + SomatoformDisorders*CyberballPhase + Treatment*CyberballPhase + SomatoformDisorders:Treatment:CyberballPhase + (1 + Treatment | SbId) + (1 + CyberballPhase | SbId)	Random intercept, random slopes for main effects only	30	2484.75		1
ST	SomatoformDisorders	2	ST ~ 1 + SomatoformDisorders*Treatment + SomatoformDisorders*CyberballPhase + Treatment*CyberballPhase + SomatoformDisorders:Treatment:CyberballPhase + (1 + Treatment | SbId) + (1 + CyberballPhase | SbId) + (1 + SomatoformDisorders | SbId)	Random intercept, random slopes for main effects and covariate	33	2489.74	-4.99417	1
VRS	SomatoformDisorders	1	VRS ~ 1 + SomatoformDisorders*Treatment + SomatoformDisorders*CyberballPhase + Treatment*CyberballPhase + SomatoformDisorders:Treatment:CyberballPhase + (1 + Treatment | SbId) + (1 + CyberballPhase | SbId)	Random intercept, random slopes for main effects only	30	2698.66		1
VRS	SomatoformDisorders	2	VRS ~ 1 + SomatoformDisorders*Treatment + SomatoformDisorders*CyberballPhase + Treatment*CyberballPhase + SomatoformDisorders:Treatment:CyberballPhase + (1 + Treatment | SbId) + (1 + CyberballPhase | SbId) + (1 + SomatoformDisorders | SbId)	Random intercept, random slopes for main effects and covariate	33	2702	-3.34792	1
RR	EatingDisorders	1	RR ~ 1 + EatingDisorders*Treatment + EatingDisorders*CyberballPhase + Treatment*CyberballPhase + EatingDisorders:Treatment:CyberballPhase + (1 + Treatment | SbId) + (1 + CyberballPhase | SbId)	Random intercept, random slopes for main effects only	30	7890.88		1
RR	EatingDisorders	2	RR ~ 1 + EatingDisorders*Treatment + EatingDisorders*CyberballPhase + Treatment*CyberballPhase + EatingDisorders:Treatment:CyberballPhase + (1 + Treatment | SbId) + (1 + CyberballPhase | SbId) + (1 + EatingDisorders | SbId)	Random intercept, random slopes for main effects and covariate	33	7895.66	-4.78127	1
SDRR	EatingDisorders	1	SDRR ~ 1 + EatingDisorders*Treatment + EatingDisorders*CyberballPhase + Treatment*CyberballPhase + EatingDisorders:Treatment:CyberballPhase + (1 + Treatment | SbId) + (1 + CyberballPhase | SbId)	Random intercept, random slopes for main effects only	30	5542.5		1
SDRR	EatingDisorders	2	SDRR ~ 1 + EatingDisorders*Treatment + EatingDisorders*CyberballPhase + Treatment*CyberballPhase + EatingDisorders:Treatment:CyberballPhase + (1 + Treatment | SbId) + (1 + CyberballPhase | SbId) + (1 + EatingDisorders | SbId)	Random intercept, random slopes for main effects and covariate	33	5548.5	-5.99999	1
RMSSD	EatingDisorders	1	RMSSD ~ 1 + EatingDisorders*Treatment + EatingDisorders*CyberballPhase + Treatment*CyberballPhase + EatingDisorders:Treatment:CyberballPhase + (1 + Treatment | SbId) + (1 + CyberballPhase | SbId)	Random intercept, random slopes for main effects only	30	5396.44		1
RMSSD	EatingDisorders	2	RMSSD ~ 1 + EatingDisorders*Treatment + EatingDisorders*CyberballPhase + Treatment*CyberballPhase + EatingDisorders:Treatment:CyberballPhase + (1 + Treatment | SbId) + (1 + CyberballPhase | SbId) + (1 + EatingDisorders | SbId)	Random intercept, random slopes for main effects and covariate	33	5401.65	-5.21213	1
lnHF	EatingDisorders	1	lnHF ~ 1 + EatingDisorders*Treatment + EatingDisorders*CyberballPhase + Treatment*CyberballPhase + EatingDisorders:Treatment:CyberballPhase + (1 + Treatment | SbId) + (1 + CyberballPhase | SbId)	Random intercept, random slopes for main effects only	30	1794.68		1
lnHF	EatingDisorders	2	lnHF ~ 1 + EatingDisorders*Treatment + EatingDisorders*CyberballPhase + Treatment*CyberballPhase + EatingDisorders:Treatment:CyberballPhase + (1 + Treatment | SbId) + (1 + CyberballPhase | SbId) + (1 + EatingDisorders | SbId)	Random intercept, random slopes for main effects and covariate	33	1800.68	-6	1
EDR	EatingDisorders	1	EDR ~ 1 + EatingDisorders*Treatment + EatingDisorders*CyberballPhase + Treatment*CyberballPhase + EatingDisorders:Treatment:CyberballPhase + (1 + Treatment | SbId) + (1 + CyberballPhase | SbId)	Random intercept, random slopes for main effects only	30	-2434.45		1
EDR	EatingDisorders	2	EDR ~ 1 + EatingDisorders*Treatment + EatingDisorders*CyberballPhase + Treatment*CyberballPhase + EatingDisorders:Treatment:CyberballPhase + (1 + Treatment | SbId) + (1 + CyberballPhase | SbId) + (1 + EatingDisorders | SbId)	Random intercept, random slopes for main effects and covariate	33	-2429.32	-5.12345	1
SC	EatingDisorders	1	SC ~ 1 + EatingDisorders*Treatment + EatingDisorders*CyberballPhase + Treatment*CyberballPhase + EatingDisorders:Treatment:CyberballPhase + (1 + Treatment | SbId) + (1 + CyberballPhase | SbId)	Random intercept, random slopes for main effects only	30	1674.21		1
SC	EatingDisorders	2	SC ~ 1 + EatingDisorders*Treatment + EatingDisorders*CyberballPhase + Treatment*CyberballPhase + EatingDisorders:Treatment:CyberballPhase + (1 + Treatment | SbId) + (1 + CyberballPhase | SbId) + (1 + EatingDisorders | SbId)	Random intercept, random slopes for main effects and covariate	33	1677.98	-3.77064	1
ST	EatingDisorders	1	ST ~ 1 + EatingDisorders*Treatment + EatingDisorders*CyberballPhase + Treatment*CyberballPhase + EatingDisorders:Treatment:CyberballPhase + (1 + Treatment | SbId) + (1 + CyberballPhase | SbId)	Random intercept, random slopes for main effects only	30	2468.25		1
ST	EatingDisorders	2	ST ~ 1 + EatingDisorders*Treatment + EatingDisorders*CyberballPhase + Treatment*CyberballPhase + EatingDisorders:Treatment:CyberballPhase + (1 + Treatment | SbId) + (1 + CyberballPhase | SbId) + (1 + EatingDisorders | SbId)	Random intercept, random slopes for main effects and covariate	33	2470.93	-2.68588	1
VRS	EatingDisorders	1	VRS ~ 1 + EatingDisorders*Treatment + EatingDisorders*CyberballPhase + Treatment*CyberballPhase + EatingDisorders:Treatment:CyberballPhase + (1 + Treatment | SbId) + (1 + CyberballPhase | SbId)	Random intercept, random slopes for main effects only	30	2682.48		1
VRS	EatingDisorders	2	VRS ~ 1 + EatingDisorders*Treatment + EatingDisorders*CyberballPhase + Treatment*CyberballPhase + EatingDisorders:Treatment:CyberballPhase + (1 + Treatment | SbId) + (1 + CyberballPhase | SbId) + (1 + EatingDisorders | SbId)	Random intercept, random slopes for main effects and covariate	33	2688.35	-5.87628	1
RR	TriTetracyclica	1	RR ~ 1 + TriTetracyclica*Treatment + TriTetracyclica*CyberballPhase + Treatment*CyberballPhase + TriTetracyclica:Treatment:CyberballPhase + (1 + Treatment | SbId) + (1 + CyberballPhase | SbId)	Random intercept, random slopes for main effects only	30	7905.91		1
RR	TriTetracyclica	2	RR ~ 1 + TriTetracyclica*Treatment + TriTetracyclica*CyberballPhase + Treatment*CyberballPhase + TriTetracyclica:Treatment:CyberballPhase + (1 + Treatment | SbId) + (1 + CyberballPhase | SbId) + (1 + TriTetracyclica | SbId)	Random intercept, random slopes for main effects and covariate	33	7911.17	-5.25385	1
SDRR	TriTetracyclica	1	SDRR ~ 1 + TriTetracyclica*Treatment + TriTetracyclica*CyberballPhase + Treatment*CyberballPhase + TriTetracyclica:Treatment:CyberballPhase + (1 + Treatment | SbId) + (1 + CyberballPhase | SbId)	Random intercept, random slopes for main effects only	30	5548.28		2
SDRR	TriTetracyclica	2	SDRR ~ 1 + TriTetracyclica*Treatment + TriTetracyclica*CyberballPhase + Treatment*CyberballPhase + TriTetracyclica:Treatment:CyberballPhase + (1 + Treatment | SbId) + (1 + CyberballPhase | SbId) + (1 + TriTetracyclica | SbId)	Random intercept, random slopes for main effects and covariate	33	5546	2.2766	2
RMSSD	TriTetracyclica	1	RMSSD ~ 1 + TriTetracyclica*Treatment + TriTetracyclica*CyberballPhase + Treatment*CyberballPhase + TriTetracyclica:Treatment:CyberballPhase + (1 + Treatment | SbId) + (1 + CyberballPhase | SbId)	Random intercept, random slopes for main effects only	30	5407.83		2
RMSSD	TriTetracyclica	2	RMSSD ~ 1 + TriTetracyclica*Treatment + TriTetracyclica*CyberballPhase + Treatment*CyberballPhase + TriTetracyclica:Treatment:CyberballPhase + (1 + Treatment | SbId) + (1 + CyberballPhase | SbId) + (1 + TriTetracyclica | SbId)	Random intercept, random slopes for main effects and covariate	33	5405.79	2.03704	2
lnHF	TriTetracyclica	1	lnHF ~ 1 + TriTetracyclica*Treatment + TriTetracyclica*CyberballPhase + Treatment*CyberballPhase + TriTetracyclica:Treatment:CyberballPhase + (1 + Treatment | SbId) + (1 + CyberballPhase | SbId)	Random intercept, random slopes for main effects only	30	1796.43		1
lnHF	TriTetracyclica	2	lnHF ~ 1 + TriTetracyclica*Treatment + TriTetracyclica*CyberballPhase + Treatment*CyberballPhase + TriTetracyclica:Treatment:CyberballPhase + (1 + Treatment | SbId) + (1 + CyberballPhase | SbId) + (1 + TriTetracyclica | SbId)	Random intercept, random slopes for main effects and covariate	33	1802.43	-6	1
EDR	TriTetracyclica	1	EDR ~ 1 + TriTetracyclica*Treatment + TriTetracyclica*CyberballPhase + Treatment*CyberballPhase + TriTetracyclica:Treatment:CyberballPhase + (1 + Treatment | SbId) + (1 + CyberballPhase | SbId)	Random intercept, random slopes for main effects only	30	-2428.15		1
EDR	TriTetracyclica	2	EDR ~ 1 + TriTetracyclica*Treatment + TriTetracyclica*CyberballPhase + Treatment*CyberballPhase + TriTetracyclica:Treatment:CyberballPhase + (1 + Treatment | SbId) + (1 + CyberballPhase | SbId) + (1 + TriTetracyclica | SbId)	Random intercept, random slopes for main effects and covariate	33	-2422.53	-5.61993	1
SC	TriTetracyclica	1	SC ~ 1 + TriTetracyclica*Treatment + TriTetracyclica*CyberballPhase + Treatment*CyberballPhase + TriTetracyclica:Treatment:CyberballPhase + (1 + Treatment | SbId) + (1 + CyberballPhase | SbId)	Random intercept, random slopes for main effects only	30	1680.58		1
SC	TriTetracyclica	2	SC ~ 1 + TriTetracyclica*Treatment + TriTetracyclica*CyberballPhase + Treatment*CyberballPhase + TriTetracyclica:Treatment:CyberballPhase + (1 + Treatment | SbId) + (1 + CyberballPhase | SbId) + (1 + TriTetracyclica | SbId)	Random intercept, random slopes for main effects and covariate	33	1685.9	-5.32001	1
ST	TriTetracyclica	1	ST ~ 1 + TriTetracyclica*Treatment + TriTetracyclica*CyberballPhase + Treatment*CyberballPhase + TriTetracyclica:Treatment:CyberballPhase + (1 + Treatment | SbId) + (1 + CyberballPhase | SbId)	Random intercept, random slopes for main effects only	30	2487.48		1
ST	TriTetracyclica	2	ST ~ 1 + TriTetracyclica*Treatment + TriTetracyclica*CyberballPhase + Treatment*CyberballPhase + TriTetracyclica:Treatment:CyberballPhase + (1 + Treatment | SbId) + (1 + CyberballPhase | SbId) + (1 + TriTetracyclica | SbId)	Random intercept, random slopes for main effects and covariate	33	2493.06	-5.58262	1
VRS	TriTetracyclica	1	VRS ~ 1 + TriTetracyclica*Treatment + TriTetracyclica*CyberballPhase + Treatment*CyberballPhase + TriTetracyclica:Treatment:CyberballPhase + (1 + Treatment | SbId) + (1 + CyberballPhase | SbId)	Random intercept, random slopes for main effects only	30	2692.75		1
VRS	TriTetracyclica	2	VRS ~ 1 + TriTetracyclica*Treatment + TriTetracyclica*CyberballPhase + Treatment*CyberballPhase + TriTetracyclica:Treatment:CyberballPhase + (1 + Treatment | SbId) + (1 + CyberballPhase | SbId) + (1 + TriTetracyclica | SbId)	Random intercept, random slopes for main effects and covariate	33	2697.92	-5.16132	1
RR	SSRISNRI	1	RR ~ 1 + SSRISNRI*Treatment + SSRISNRI*CyberballPhase + Treatment*CyberballPhase + SSRISNRI:Treatment:CyberballPhase + (1 + Treatment | SbId) + (1 + CyberballPhase | SbId)	Random intercept, random slopes for main effects only	30	7908.03		1
RR	SSRISNRI	2	RR ~ 1 + SSRISNRI*Treatment + SSRISNRI*CyberballPhase + Treatment*CyberballPhase + SSRISNRI:Treatment:CyberballPhase + (1 + Treatment | SbId) + (1 + CyberballPhase | SbId) + (1 + SSRISNRI | SbId)	Random intercept, random slopes for main effects and covariate	33	7913.36	-5.32922	1
SDRR	SSRISNRI	1	SDRR ~ 1 + SSRISNRI*Treatment + SSRISNRI*CyberballPhase + Treatment*CyberballPhase + SSRISNRI:Treatment:CyberballPhase + (1 + Treatment | SbId) + (1 + CyberballPhase | SbId)	Random intercept, random slopes for main effects only	30	5559.71		2
SDRR	SSRISNRI	2	SDRR ~ 1 + SSRISNRI*Treatment + SSRISNRI*CyberballPhase + Treatment*CyberballPhase + SSRISNRI:Treatment:CyberballPhase + (1 + Treatment | SbId) + (1 + CyberballPhase | SbId) + (1 + SSRISNRI | SbId)	Random intercept, random slopes for main effects and covariate	33	5559.47	0.239141	2
RMSSD	SSRISNRI	1	RMSSD ~ 1 + SSRISNRI*Treatment + SSRISNRI*CyberballPhase + Treatment*CyberballPhase + SSRISNRI:Treatment:CyberballPhase + (1 + Treatment | SbId) + (1 + CyberballPhase | SbId)	Random intercept, random slopes for main effects only	30	5420.52		1
RMSSD	SSRISNRI	2	RMSSD ~ 1 + SSRISNRI*Treatment + SSRISNRI*CyberballPhase + Treatment*CyberballPhase + SSRISNRI:Treatment:CyberballPhase + (1 + Treatment | SbId) + (1 + CyberballPhase | SbId) + (1 + SSRISNRI | SbId)	Random intercept, random slopes for main effects and covariate	33	5424.52	-3.99418	1
lnHF	SSRISNRI	1	lnHF ~ 1 + SSRISNRI*Treatment + SSRISNRI*CyberballPhase + Treatment*CyberballPhase + SSRISNRI:Treatment:CyberballPhase + (1 + Treatment | SbId) + (1 + CyberballPhase | SbId)	Random intercept, random slopes for main effects only	30	1807.52		1
lnHF	SSRISNRI	2	lnHF ~ 1 + SSRISNRI*Treatment + SSRISNRI*CyberballPhase + Treatment*CyberballPhase + SSRISNRI:Treatment:CyberballPhase + (1 + Treatment | SbId) + (1 + CyberballPhase | SbId) + (1 + SSRISNRI | SbId)	Random intercept, random slopes for main effects and covariate	33	1812.63	-5.1074	1
EDR	SSRISNRI	1	EDR ~ 1 + SSRISNRI*Treatment + SSRISNRI*CyberballPhase + Treatment*CyberballPhase + SSRISNRI:Treatment:CyberballPhase + (1 + Treatment | SbId) + (1 + CyberballPhase | SbId)	Random intercept, random slopes for main effects only	30	-2421		1
EDR	SSRISNRI	2	EDR ~ 1 + SSRISNRI*Treatment + SSRISNRI*CyberballPhase + Treatment*CyberballPhase + SSRISNRI:Treatment:CyberballPhase + (1 + Treatment | SbId) + (1 + CyberballPhase | SbId) + (1 + SSRISNRI | SbId)	Random intercept, random slopes for main effects and covariate	33	-2415.32	-5.68452	1
SC	SSRISNRI	1	SC ~ 1 + SSRISNRI*Treatment + SSRISNRI*CyberballPhase + Treatment*CyberballPhase + SSRISNRI:Treatment:CyberballPhase + (1 + Treatment | SbId) + (1 + CyberballPhase | SbId)	Random intercept, random slopes for main effects only	30	1683.08		1
SC	SSRISNRI	2	SC ~ 1 + SSRISNRI*Treatment + SSRISNRI*CyberballPhase + Treatment*CyberballPhase + SSRISNRI:Treatment:CyberballPhase + (1 + Treatment | SbId) + (1 + CyberballPhase | SbId) + (1 + SSRISNRI | SbId)	Random intercept, random slopes for main effects and covariate	33	1686.13	-3.04967	1
ST	SSRISNRI	1	ST ~ 1 + SSRISNRI*Treatment + SSRISNRI*CyberballPhase + Treatment*CyberballPhase + SSRISNRI:Treatment:CyberballPhase + (1 + Treatment | SbId) + (1 + CyberballPhase | SbId)	Random intercept, random slopes for main effects only	30	2491.82		1
ST	SSRISNRI	2	ST ~ 1 + SSRISNRI*Treatment + SSRISNRI*CyberballPhase + Treatment*CyberballPhase + SSRISNRI:Treatment:CyberballPhase + (1 + Treatment | SbId) + (1 + CyberballPhase | SbId) + (1 + SSRISNRI | SbId)	Random intercept, random slopes for main effects and covariate	33	2497.4	-5.57984	1
VRS	SSRISNRI	1	VRS ~ 1 + SSRISNRI*Treatment + SSRISNRI*CyberballPhase + Treatment*CyberballPhase + SSRISNRI:Treatment:CyberballPhase + (1 + Treatment | SbId) + (1 + CyberballPhase | SbId)	Random intercept, random slopes for main effects only	30	2692.8		2
VRS	SSRISNRI	2	VRS ~ 1 + SSRISNRI*Treatment + SSRISNRI*CyberballPhase + Treatment*CyberballPhase + SSRISNRI:Treatment:CyberballPhase + (1 + Treatment | SbId) + (1 + CyberballPhase | SbId) + (1 + SSRISNRI | SbId)	Random intercept, random slopes for main effects and covariate	33	2690.22	2.58656	2
RR	Neuroleptika	1	RR ~ 1 + Neuroleptika*Treatment + Neuroleptika*CyberballPhase + Treatment*CyberballPhase + Neuroleptika:Treatment:CyberballPhase + (1 + Treatment | SbId) + (1 + CyberballPhase | SbId)	Random intercept, random slopes for main effects only	30	7898.33		1
RR	Neuroleptika	2	RR ~ 1 + Neuroleptika*Treatment + Neuroleptika*CyberballPhase + Treatment*CyberballPhase + Neuroleptika:Treatment:CyberballPhase + (1 + Treatment | SbId) + (1 + CyberballPhase | SbId) + (1 + Neuroleptika | SbId)	Random intercept, random slopes for main effects and covariate	33	7904.33	-5.99596	1
SDRR	Neuroleptika	1	SDRR ~ 1 + Neuroleptika*Treatment + Neuroleptika*CyberballPhase + Treatment*CyberballPhase + Neuroleptika:Treatment:CyberballPhase + (1 + Treatment | SbId) + (1 + CyberballPhase | SbId)	Random intercept, random slopes for main effects only	30	5556.81		1
SDRR	Neuroleptika	2	SDRR ~ 1 + Neuroleptika*Treatment + Neuroleptika*CyberballPhase + Treatment*CyberballPhase + Neuroleptika:Treatment:CyberballPhase + (1 + Treatment | SbId) + (1 + CyberballPhase | SbId) + (1 + Neuroleptika | SbId)	Random intercept, random slopes for main effects and covariate	33	5560.09	-3.27544	1
RMSSD	Neuroleptika	1	RMSSD ~ 1 + Neuroleptika*Treatment + Neuroleptika*CyberballPhase + Treatment*CyberballPhase + Neuroleptika:Treatment:CyberballPhase + (1 + Treatment | SbId) + (1 + CyberballPhase | SbId)	Random intercept, random slopes for main effects only	30	5414.72		1
RMSSD	Neuroleptika	2	RMSSD ~ 1 + Neuroleptika*Treatment + Neuroleptika*CyberballPhase + Treatment*CyberballPhase + Neuroleptika:Treatment:CyberballPhase + (1 + Treatment | SbId) + (1 + CyberballPhase | SbId) + (1 + Neuroleptika | SbId)	Random intercept, random slopes for main effects and covariate	33	5416.51	-1.79115	1
lnHF	Neuroleptika	1	lnHF ~ 1 + Neuroleptika*Treatment + Neuroleptika*CyberballPhase + Treatment*CyberballPhase + Neuroleptika:Treatment:CyberballPhase + (1 + Treatment | SbId) + (1 + CyberballPhase | SbId)	Random intercept, random slopes for main effects only	30	1798.68		1
lnHF	Neuroleptika	2	lnHF ~ 1 + Neuroleptika*Treatment + Neuroleptika*CyberballPhase + Treatment*CyberballPhase + Neuroleptika:Treatment:CyberballPhase + (1 + Treatment | SbId) + (1 + CyberballPhase | SbId) + (1 + Neuroleptika | SbId)	Random intercept, random slopes for main effects and covariate	33	1803.68	-4.99891	1
EDR	Neuroleptika	1	EDR ~ 1 + Neuroleptika*Treatment + Neuroleptika*CyberballPhase + Treatment*CyberballPhase + Neuroleptika:Treatment:CyberballPhase + (1 + Treatment | SbId) + (1 + CyberballPhase | SbId)	Random intercept, random slopes for main effects only	30	-2439.33		1
EDR	Neuroleptika	2	EDR ~ 1 + Neuroleptika*Treatment + Neuroleptika*CyberballPhase + Treatment*CyberballPhase + Neuroleptika:Treatment:CyberballPhase + (1 + Treatment | SbId) + (1 + CyberballPhase | SbId) + (1 + Neuroleptika | SbId)	Random intercept, random slopes for main effects and covariate	33	-2433.51	-5.82419	1
SC	Neuroleptika	1	SC ~ 1 + Neuroleptika*Treatment + Neuroleptika*CyberballPhase + Treatment*CyberballPhase + Neuroleptika:Treatment:CyberballPhase + (1 + Treatment | SbId) + (1 + CyberballPhase | SbId)	Random intercept, random slopes for main effects only	30	1672.75		1
SC	Neuroleptika	2	SC ~ 1 + Neuroleptika*Treatment + Neuroleptika*CyberballPhase + Treatment*CyberballPhase + Neuroleptika:Treatment:CyberballPhase + (1 + Treatment | SbId) + (1 + CyberballPhase | SbId) + (1 + Neuroleptika | SbId)	Random intercept, random slopes for main effects and covariate	33	1675.05	-2.30257	1
ST	Neuroleptika	1	ST ~ 1 + Neuroleptika*Treatment + Neuroleptika*CyberballPhase + Treatment*CyberballPhase + Neuroleptika:Treatment:CyberballPhase + (1 + Treatment | SbId) + (1 + CyberballPhase | SbId)	Random intercept, random slopes for main effects only	30	2478.58		1
ST	Neuroleptika	2	ST ~ 1 + Neuroleptika*Treatment + Neuroleptika*CyberballPhase + Treatment*CyberballPhase + Neuroleptika:Treatment:CyberballPhase + (1 + Treatment | SbId) + (1 + CyberballPhase | SbId) + (1 + Neuroleptika | SbId)	Random intercept, random slopes for main effects and covariate	33	2482.32	-3.73927	1
VRS	Neuroleptika	1	VRS ~ 1 + Neuroleptika*Treatment + Neuroleptika*CyberballPhase + Treatment*CyberballPhase + Neuroleptika:Treatment:CyberballPhase + (1 + Treatment | SbId) + (1 + CyberballPhase | SbId)	Random intercept, random slopes for main effects only	30	2692.21		1
VRS	Neuroleptika	2	VRS ~ 1 + Neuroleptika*Treatment + Neuroleptika*CyberballPhase + Treatment*CyberballPhase + Neuroleptika:Treatment:CyberballPhase + (1 + Treatment | SbId) + (1 + CyberballPhase | SbId) + (1 + Neuroleptika | SbId)	Random intercept, random slopes for main effects and covariate	33	2697.67	-5.46767	1
RR	Antiepileptika	1	RR ~ 1 + Antiepileptika*Treatment + Antiepileptika*CyberballPhase + Treatment*CyberballPhase + Antiepileptika:Treatment:CyberballPhase + (1 + Treatment | SbId) + (1 + CyberballPhase | SbId)	Random intercept, random slopes for main effects only	30	7893.37		1
RR	Antiepileptika	2	RR ~ 1 + Antiepileptika*Treatment + Antiepileptika*CyberballPhase + Treatment*CyberballPhase + Antiepileptika:Treatment:CyberballPhase + (1 + Treatment | SbId) + (1 + CyberballPhase | SbId) + (1 + Antiepileptika | SbId)	Random intercept, random slopes for main effects and covariate	33	7899.37	-6	1
SDRR	Antiepileptika	1	SDRR ~ 1 + Antiepileptika*Treatment + Antiepileptika*CyberballPhase + Treatment*CyberballPhase + Antiepileptika:Treatment:CyberballPhase + (1 + Treatment | SbId) + (1 + CyberballPhase | SbId)	Random intercept, random slopes for main effects only	30	5550.13		1
SDRR	Antiepileptika	2	SDRR ~ 1 + Antiepileptika*Treatment + Antiepileptika*CyberballPhase + Treatment*CyberballPhase + Antiepileptika:Treatment:CyberballPhase + (1 + Treatment | SbId) + (1 + CyberballPhase | SbId) + (1 + Antiepileptika | SbId)	Random intercept, random slopes for main effects and covariate	33	5553.59	-3.45886	1
RMSSD	Antiepileptika	1	RMSSD ~ 1 + Antiepileptika*Treatment + Antiepileptika*CyberballPhase + Treatment*CyberballPhase + Antiepileptika:Treatment:CyberballPhase + (1 + Treatment | SbId) + (1 + CyberballPhase | SbId)	Random intercept, random slopes for main effects only	30	5406.83		1
RMSSD	Antiepileptika	2	RMSSD ~ 1 + Antiepileptika*Treatment + Antiepileptika*CyberballPhase + Treatment*CyberballPhase + Antiepileptika:Treatment:CyberballPhase + (1 + Treatment | SbId) + (1 + CyberballPhase | SbId) + (1 + Antiepileptika | SbId)	Random intercept, random slopes for main effects and covariate	33	5407.56	-0.724944	1
lnHF	Antiepileptika	1	lnHF ~ 1 + Antiepileptika*Treatment + Antiepileptika*CyberballPhase + Treatment*CyberballPhase + Antiepileptika:Treatment:CyberballPhase + (1 + Treatment | SbId) + (1 + CyberballPhase | SbId)	Random intercept, random slopes for main effects only	30	1796.15		1
lnHF	Antiepileptika	2	lnHF ~ 1 + Antiepileptika*Treatment + Antiepileptika*CyberballPhase + Treatment*CyberballPhase + Antiepileptika:Treatment:CyberballPhase + (1 + Treatment | SbId) + (1 + CyberballPhase | SbId) + (1 + Antiepileptika | SbId)	Random intercept, random slopes for main effects and covariate	33	1802.15	-6	1
EDR	Antiepileptika	1	EDR ~ 1 + Antiepileptika*Treatment + Antiepileptika*CyberballPhase + Treatment*CyberballPhase + Antiepileptika:Treatment:CyberballPhase + (1 + Treatment | SbId) + (1 + CyberballPhase | SbId)	Random intercept, random slopes for main effects only	30	-2426.93		1
EDR	Antiepileptika	2	EDR ~ 1 + Antiepileptika*Treatment + Antiepileptika*CyberballPhase + Treatment*CyberballPhase + Antiepileptika:Treatment:CyberballPhase + (1 + Treatment | SbId) + (1 + CyberballPhase | SbId) + (1 + Antiepileptika | SbId)	Random intercept, random slopes for main effects and covariate	33	-2421.71	-5.21893	1
SC	Antiepileptika	1	SC ~ 1 + Antiepileptika*Treatment + Antiepileptika*CyberballPhase + Treatment*CyberballPhase + Antiepileptika:Treatment:CyberballPhase + (1 + Treatment | SbId) + (1 + CyberballPhase | SbId)	Random intercept, random slopes for main effects only	30	1678.12		1
SC	Antiepileptika	2	SC ~ 1 + Antiepileptika*Treatment + Antiepileptika*CyberballPhase + Treatment*CyberballPhase + Antiepileptika:Treatment:CyberballPhase + (1 + Treatment | SbId) + (1 + CyberballPhase | SbId) + (1 + Antiepileptika | SbId)	Random intercept, random slopes for main effects and covariate	33	1681.01	-2.89283	1
ST	Antiepileptika	1	ST ~ 1 + Antiepileptika*Treatment + Antiepileptika*CyberballPhase + Treatment*CyberballPhase + Antiepileptika:Treatment:CyberballPhase + (1 + Treatment | SbId) + (1 + CyberballPhase | SbId)	Random intercept, random slopes for main effects only	30	2480.34		1
ST	Antiepileptika	2	ST ~ 1 + Antiepileptika*Treatment + Antiepileptika*CyberballPhase + Treatment*CyberballPhase + Antiepileptika:Treatment:CyberballPhase + (1 + Treatment | SbId) + (1 + CyberballPhase | SbId) + (1 + Antiepileptika | SbId)	Random intercept, random slopes for main effects and covariate	33	2483.38	-3.03946	1
VRS	Antiepileptika	1	VRS ~ 1 + Antiepileptika*Treatment + Antiepileptika*CyberballPhase + Treatment*CyberballPhase + Antiepileptika:Treatment:CyberballPhase + (1 + Treatment | SbId) + (1 + CyberballPhase | SbId)	Random intercept, random slopes for main effects only	30	2684.62		1
VRS	Antiepileptika	2	VRS ~ 1 + Antiepileptika*Treatment + Antiepileptika*CyberballPhase + Treatment*CyberballPhase + Antiepileptika:Treatment:CyberballPhase + (1 + Treatment | SbId) + (1 + CyberballPhase | SbId) + (1 + Antiepileptika | SbId)	Random intercept, random slopes for main effects and covariate	33	2690.61	-5.98841	1
